# Supplementary material for: Neonatal palliative care: Assessing the nurses educational needs for terminally ill patients
Source: PLoS One. 2023 Jan 6;18(1):e0280081. doi: 10.1371/journal.pone.0280081 (PMC9821778; doi:10.1371/journal.pone.0280081)
Supplement: S1 Dataset — (XLSX) [file pone.0280081.s001.xlsx]

## Sheet: DataEntry
Part A. Demographic Data													Part B. Experiences in caring for dying neonates and their families								Part C. Rank-order importance listing of neonatal palliative care educational topics
Age	Gender	Religious Beliefs	Neonatal Experinece/Years	Professional Titile	Level of Education	Training in Palliative Care	Resources of Education	Resources of Education	Resources of Education	Professional Training	Adequacy of Training	Palliative care is necessary in neonatal nursing education	Discussing with parents the transition from a curative approach to palliative approach in caring for terminally ill neonate.	Conducting a family conference to discuss a newly diagnosed life-threatening illness in neonates.	Providing spiritual support for families with dying neonates.	Discussing code status with families of terminally ill neonates.	I am exposed to death in the NICU.	Providing adequate pain control for terminally ill neonates.	Recognizing the signs of impending death in terminally ill neonates.	Providing symptomatic care for terminally ill neonates (i.e., skin care, comfort positioning).	Rank 1	Rank 2	Rank 3	Rank 4	Rank 5	Rank 6	Rank 7	Rank8	Rank 9	Rank 10	Rank 11	Rank 12
33	Female	Mild effect	9	Staff Nurse I	Bachelor's degree	Yes	Formal palliative care training was provided through the school			Training regarding pediatric palliative care issues	Agreement	Agreement	Seldom	Occasional	Often	Often	Seldom	Often	Often	Often	1. Providing pain control.	3. How to inform families of neonate's progress.	2. Nursing care for other symptoms.	5. How to inform families that current treatments might increase physiological suffering in dying Neonates.	4. How to discuss with colleagues the possibility that the current treatments might increase the physiological suffering of dying Neonates.	7. Counseling families about death and dying	6. How to discuss the CPR procedure with families and assist them in ethical decision-making.	9. Dealing with angry families	8. Providing bereavement (the state of or condition of being deprived of a loved one due to their death) and support care for families	11. dealing with one’s own feeling	12. Personal conflicts with family's requests for continuation of futile life-sustaining measures.	10. Dealing with the feelings of staff members and building supportive relationships.
38	Female	Moderate effect	14	Staff Nurse I	Associate bachelor's degree	No				Training regarding neonatal palliative care issues	Strong agreement	Strong agreement	Always	Always	Always	Always	Always	Always	Always	Always	6. How to discuss the CPR procedure with families and assist them in ethical decision-making.	7. Counseling families about death and dying	4. How to discuss with colleagues the possibility that the current treatments might increase the physiological suffering of dying Neonates.	5. How to inform families that current treatments might increase physiological suffering in dying Neonates.	10. Dealing with the feelings of staff members and building supportive relationships.	3. How to inform families of neonate's progress.	12. Personal conflicts with family's requests for continuation of futile life-sustaining measures.	2. Nursing care for other symptoms.	9. Dealing with angry families	8. Providing bereavement (the state of or condition of being deprived of a loved one due to their death) and support care for families	11. dealing with one’s own feeling	1. Providing pain control.
36	Female	Mild effect	14	Staff Nurse II	Bachelor's degree	No				Training regarding pediatric palliative care issues	Agreement	Agreement	Seldom	Never	Seldom	Seldom	Occasional	Seldom	Occasional	Often	3. How to inform families of neonate's progress.	2. Nursing care for other symptoms.	1. Providing pain control.	5. How to inform families that current treatments might increase physiological suffering in dying Neonates.	4. How to discuss with colleagues the possibility that the current treatments might increase the physiological suffering of dying Neonates.	6. How to discuss the CPR procedure with families and assist them in ethical decision-making.	7. Counseling families about death and dying	9. Dealing with angry families	8. Providing bereavement (the state of or condition of being deprived of a loved one due to their death) and support care for families	12. Personal conflicts with family's requests for continuation of futile life-sustaining measures.	10. Dealing with the feelings of staff members and building supportive relationships.	11. dealing with one’s own feeling
42	Female	No religious beliefs	17	Staff Nurse I	Associate bachelor's degree	No				Training regarding adult palliative care issues	Agreement	Agreement	Always	Always	Seldom	Never	Occasional	Always	Always	Always	2. Nursing care for other symptoms.	1. Providing pain control.	3. How to inform families of neonate's progress.	5. How to inform families that current treatments might increase physiological suffering in dying Neonates.	4. How to discuss with colleagues the possibility that the current treatments might increase the physiological suffering of dying Neonates.	6. How to discuss the CPR procedure with families and assist them in ethical decision-making.	8. Providing bereavement (the state of or condition of being deprived of a loved one due to their death) and support care for families	7. Counseling families about death and dying	11. dealing with one’s own feeling	10. Dealing with the feelings of staff members and building supportive relationships.	9. Dealing with angry families	12. Personal conflicts with family's requests for continuation of futile life-sustaining measures.
29	Female	Strong effect	2	Staff Nurse II	Bachelor's degree	Yes	Formal palliative care training was provided through the hospital's continuing education.			Training regarding pediatric palliative care issues	Agreement	Agreement	Never	Occasional	Occasional	Never	Often	Occasional	Occasional	Often	6. How to discuss the CPR procedure with families and assist them in ethical decision-making.	8. Providing bereavement (the state of or condition of being deprived of a loved one due to their death) and support care for families	5. How to inform families that current treatments might increase physiological suffering in dying Neonates.	7. Counseling families about death and dying	3. How to inform families of neonate's progress.	4. How to discuss with colleagues the possibility that the current treatments might increase the physiological suffering of dying Neonates.	2. Nursing care for other symptoms.	12. Personal conflicts with family's requests for continuation of futile life-sustaining measures.	9. Dealing with angry families	11. dealing with one’s own feeling	10. Dealing with the feelings of staff members and building supportive relationships.	1. Providing pain control.
28	Female	Mild effect	4	Staff Nurse II	Bachelor's degree	No				Training regarding adult palliative care issues	Agreement	Agreement	Always	Always	Always	Always	Seldom	Always	Always	Always	1. Providing pain control.	2. Nursing care for other symptoms.	3. How to inform families of neonate's progress.	5. How to inform families that current treatments might increase physiological suffering in dying Neonates.	4. How to discuss with colleagues the possibility that the current treatments might increase the physiological suffering of dying Neonates.	6. How to discuss the CPR procedure with families and assist them in ethical decision-making.	7. Counseling families about death and dying	8. Providing bereavement (the state of or condition of being deprived of a loved one due to their death) and support care for families	9. Dealing with angry families	12. Personal conflicts with family's requests for continuation of futile life-sustaining measures.	11. dealing with one’s own feeling	10. Dealing with the feelings of staff members and building supportive relationships.
30	Female	Moderate effect	3	Staff Nurse II	Bachelor's degree	No				Training regarding pediatric palliative care issues	Strong agreement	Agreement	Never	Never	Never	Always	Always	Always	Always	Always	5. How to inform families that current treatments might increase physiological suffering in dying Neonates.	12. Personal conflicts with family's requests for continuation of futile life-sustaining measures.	11. dealing with one’s own feeling	6. How to discuss the CPR procedure with families and assist them in ethical decision-making.	7. Counseling families about death and dying	8. Providing bereavement (the state of or condition of being deprived of a loved one due to their death) and support care for families	4. How to discuss with colleagues the possibility that the current treatments might increase the physiological suffering of dying Neonates.	9. Dealing with angry families	10. Dealing with the feelings of staff members and building supportive relationships.	3. How to inform families of neonate's progress.	2. Nursing care for other symptoms.	1. Providing pain control.
45	Female	Mild effect	15	Charge Nurse	Bachelor's degree	No				Training regarding neonatal palliative care issues	Strong agreement	Strong agreement	Always	Always	Always	Often	Always	Often	Often	Always	1. Providing pain control.	2. Nursing care for other symptoms.	6. How to discuss the CPR procedure with families and assist them in ethical decision-making.	7. Counseling families about death and dying	3. How to inform families of neonate's progress.	5. How to inform families that current treatments might increase physiological suffering in dying Neonates.	8. Providing bereavement (the state of or condition of being deprived of a loved one due to their death) and support care for families	4. How to discuss with colleagues the possibility that the current treatments might increase the physiological suffering of dying Neonates.	9. Dealing with angry families	12. Personal conflicts with family's requests for continuation of futile life-sustaining measures.	10. Dealing with the feelings of staff members and building supportive relationships.	11. dealing with one’s own feeling
49	Female	No effect	11	Staff Nurse I	Bachelor's degree	Yes	Formal palliative care training was provided through the school	Formal palliative care training was provided through the hospital's continuing education.		Training regarding adult palliative care issues	Strong agreement	Strong agreement	Never	Never	Never	Never	Seldom	Always	Always	Always	1. Providing pain control.	6. How to discuss the CPR procedure with families and assist them in ethical decision-making.	10. Dealing with the feelings of staff members and building supportive relationships.	9. Dealing with angry families	12. Personal conflicts with family's requests for continuation of futile life-sustaining measures.	11. dealing with one’s own feeling	5. How to inform families that current treatments might increase physiological suffering in dying Neonates.	8. Providing bereavement (the state of or condition of being deprived of a loved one due to their death) and support care for families	4. How to discuss with colleagues the possibility that the current treatments might increase the physiological suffering of dying Neonates.	3. How to inform families of neonate's progress.	2. Nursing care for other symptoms.	7. Counseling families about death and dying
51	Female	No religious beliefs	16	Staff Nurse I	Bachelor's degree	No				Training regarding pediatric palliative care issues	Agreement	Agreement	Never	Never	Never	Never	Occasional	Always	Always	Always	11. dealing with one’s own feeling	7. Counseling families about death and dying	2. Nursing care for other symptoms.	10. Dealing with the feelings of staff members and building supportive relationships.	3. How to inform families of neonate's progress.	6. How to discuss the CPR procedure with families and assist them in ethical decision-making.	8. Providing bereavement (the state of or condition of being deprived of a loved one due to their death) and support care for families	1. Providing pain control.	12. Personal conflicts with family's requests for continuation of futile life-sustaining measures.	4. How to discuss with colleagues the possibility that the current treatments might increase the physiological suffering of dying Neonates.	5. How to inform families that current treatments might increase physiological suffering in dying Neonates.	6. How to discuss the CPR procedure with families and assist them in ethical decision-making.
33	Female	No effect	8	Staff Nurse I	Bachelor's degree	No				Training regarding neonatal palliative care issues	Agreement	Agreement	Often	Always	Always	Often	Always	Often	Always	Often	7. Counseling families about death and dying	1. Providing pain control.	10. Dealing with the feelings of staff members and building supportive relationships.	2. Nursing care for other symptoms.	8. Providing bereavement (the state of or condition of being deprived of a loved one due to their death) and support care for families	4. How to discuss with colleagues the possibility that the current treatments might increase the physiological suffering of dying Neonates.	9. Dealing with angry families	5. How to inform families that current treatments might increase physiological suffering in dying Neonates.	6. How to discuss the CPR procedure with families and assist them in ethical decision-making.	11. dealing with one’s own feeling	12. Personal conflicts with family's requests for continuation of futile life-sustaining measures.	3. How to inform families of neonate's progress.
39	Female	Strong effect	14	Staff Nurse I	Bachelor's degree	No				Training regarding neonatal palliative care issues	Agreement	Agreement	Occasional	Occasional	Never	Never	Occasional	Occasional	Occasional	Always	1. Providing pain control.	3. How to inform families of neonate's progress.	2. Nursing care for other symptoms.	11. dealing with one’s own feeling	4. How to discuss with colleagues the possibility that the current treatments might increase the physiological suffering of dying Neonates.	8. Providing bereavement (the state of or condition of being deprived of a loved one due to their death) and support care for families	5. How to inform families that current treatments might increase physiological suffering in dying Neonates.	6. How to discuss the CPR procedure with families and assist them in ethical decision-making.	7. Counseling families about death and dying	12. Personal conflicts with family's requests for continuation of futile life-sustaining measures.	10. Dealing with the feelings of staff members and building supportive relationships.	9. Dealing with angry families
35	Female	No effect	12	Staff Nurse I	Bachelor's degree	No				Training regarding pediatric palliative care issues	Strong agreement	Strong agreement	Often	Always	Always	Often	Occasional	Always	Always	Always	9. Dealing with angry families	12. Personal conflicts with family's requests for continuation of futile life-sustaining measures.	3. How to inform families of neonate's progress.	4. How to discuss with colleagues the possibility that the current treatments might increase the physiological suffering of dying Neonates.	5. How to inform families that current treatments might increase physiological suffering in dying Neonates.	6. How to discuss the CPR procedure with families and assist them in ethical decision-making.	7. Counseling families about death and dying	11. dealing with one’s own feeling	10. Dealing with the feelings of staff members and building supportive relationships.	8. Providing bereavement (the state of or condition of being deprived of a loved one due to their death) and support care for families	2. Nursing care for other symptoms.	1. Providing pain control.
29	Female	No effect	6	Staff Nurse II	Bachelor's degree	No				Training regarding adult palliative care issues	Agreement	Strong agreement	Seldom	Seldom	Often	Seldom	Occasional	Often	Occasional	Often	6. How to discuss the CPR procedure with families and assist them in ethical decision-making.	10. Dealing with the feelings of staff members and building supportive relationships.	8. Providing bereavement (the state of or condition of being deprived of a loved one due to their death) and support care for families	7. Counseling families about death and dying	5. How to inform families that current treatments might increase physiological suffering in dying Neonates.	4. How to discuss with colleagues the possibility that the current treatments might increase the physiological suffering of dying Neonates.	9. Dealing with angry families	12. Personal conflicts with family's requests for continuation of futile life-sustaining measures.	3. How to inform families of neonate's progress.	11. dealing with one’s own feeling	2. Nursing care for other symptoms.	1. Providing pain control.
37	Female	Moderate effect	15	Staff Nurse I	Associate bachelor's degree	Yes	Formal palliative care training was provided through the hospital's continuing education.	I received training from a professional association, such as Saudi council for Health specialties.		Training regarding neonatal palliative care issues	Strong disagreement	Strong agreement	Always	Always	Always	Always	Occasional	Occasional	Always	Always	2. Nursing care for other symptoms.	5. How to inform families that current treatments might increase physiological suffering in dying Neonates.	1. Providing pain control.	3. How to inform families of neonate's progress.	7. Counseling families about death and dying	8. Providing bereavement (the state of or condition of being deprived of a loved one due to their death) and support care for families	4. How to discuss with colleagues the possibility that the current treatments might increase the physiological suffering of dying Neonates.	11. dealing with one’s own feeling	12. Personal conflicts with family's requests for continuation of futile life-sustaining measures.	10. Dealing with the feelings of staff members and building supportive relationships.	6. How to discuss the CPR procedure with families and assist them in ethical decision-making.	9. Dealing with angry families
31	Female	No effect	8	Staff Nurse I	Bachelor's degree	No				Training regarding pediatric palliative care issues	Strong agreement	Strong agreement	Often	Often	Often	Occasional	Often	Always	Always	Always	11. dealing with one’s own feeling	10. Dealing with the feelings of staff members and building supportive relationships.	5. How to inform families that current treatments might increase physiological suffering in dying Neonates.	1. Providing pain control.	2. Nursing care for other symptoms.	3. How to inform families of neonate's progress.	6. How to discuss the CPR procedure with families and assist them in ethical decision-making.	7. Counseling families about death and dying	9. Dealing with angry families	4. How to discuss with colleagues the possibility that the current treatments might increase the physiological suffering of dying Neonates.	8. Providing bereavement (the state of or condition of being deprived of a loved one due to their death) and support care for families	12. Personal conflicts with family's requests for continuation of futile life-sustaining measures.
36	Female	Moderate effect	16	Staff Nurse II	Bachelor's degree	No				Training regarding adult palliative care issues	Disagreement	Agreement	Often	Often	Often	Often	Often	Often	Often	Always	2. Nursing care for other symptoms.	1. Providing pain control.	3. How to inform families of neonate's progress.	7. Counseling families about death and dying	8. Providing bereavement (the state of or condition of being deprived of a loved one due to their death) and support care for families	4. How to discuss with colleagues the possibility that the current treatments might increase the physiological suffering of dying Neonates.	5. How to inform families that current treatments might increase physiological suffering in dying Neonates.	6. How to discuss the CPR procedure with families and assist them in ethical decision-making.	10. Dealing with the feelings of staff members and building supportive relationships.	12. Personal conflicts with family's requests for continuation of futile life-sustaining measures.	9. Dealing with angry families	11. dealing with one’s own feeling
42	Female	No religious beliefs	15	Staff Nurse I	Bachelor's degree	No				Training regarding adult palliative care issues	Disagreement	Strong agreement	Seldom	Seldom	Seldom	Never	Seldom	Seldom	Seldom	Seldom	1. Providing pain control.	7. Counseling families about death and dying	2. Nursing care for other symptoms.	3. How to inform families of neonate's progress.	5. How to inform families that current treatments might increase physiological suffering in dying Neonates.	6. How to discuss the CPR procedure with families and assist them in ethical decision-making.	8. Providing bereavement (the state of or condition of being deprived of a loved one due to their death) and support care for families	9. Dealing with angry families	10. Dealing with the feelings of staff members and building supportive relationships.	12. Personal conflicts with family's requests for continuation of futile life-sustaining measures.	4. How to discuss with colleagues the possibility that the current treatments might increase the physiological suffering of dying Neonates.	11. dealing with one’s own feeling
38	Female	No effect	11	Staff Nurse I	Associate bachelor's degree	No				Training regarding neonatal palliative care issues	Agreement	Agreement	Seldom	Always	Always	Seldom	Occasional	Occasional	Often	Always	7. Counseling families about death and dying	9. Dealing with angry families	6. How to discuss the CPR procedure with families and assist them in ethical decision-making.	5. How to inform families that current treatments might increase physiological suffering in dying Neonates.	2. Nursing care for other symptoms.	1. Providing pain control.	3. How to inform families of neonate's progress.	10. Dealing with the feelings of staff members and building supportive relationships.	8. Providing bereavement (the state of or condition of being deprived of a loved one due to their death) and support care for families	12. Personal conflicts with family's requests for continuation of futile life-sustaining measures.	4. How to discuss with colleagues the possibility that the current treatments might increase the physiological suffering of dying Neonates.	11. dealing with one’s own feeling
38	Female	Strong effect	15	Staff Nurse I	Associate bachelor's degree	No				Training regarding pediatric palliative care issues	Agreement	Agreement	Seldom	Never	Seldom	Seldom	Occasional	Never	Never	Occasional	1. Providing pain control.	2. Nursing care for other symptoms.	4. How to discuss with colleagues the possibility that the current treatments might increase the physiological suffering of dying Neonates.	3. How to inform families of neonate's progress.	6. How to discuss the CPR procedure with families and assist them in ethical decision-making.	5. How to inform families that current treatments might increase physiological suffering in dying Neonates.	7. Counseling families about death and dying	12. Personal conflicts with family's requests for continuation of futile life-sustaining measures.	8. Providing bereavement (the state of or condition of being deprived of a loved one due to their death) and support care for families	9. Dealing with angry families	10. Dealing with the feelings of staff members and building supportive relationships.	11. dealing with one’s own feeling
40	Female	No effect	20	Staff Nurse I	Associate bachelor's degree	No				Training regarding neonatal palliative care issues	Agreement	Agreement	Never	Never	Seldom	Never	Occasional	Always	Always	Always	1. Providing pain control.	2. Nursing care for other symptoms.	4. How to discuss with colleagues the possibility that the current treatments might increase the physiological suffering of dying Neonates.	3. How to inform families of neonate's progress.	6. How to discuss the CPR procedure with families and assist them in ethical decision-making.	5. How to inform families that current treatments might increase physiological suffering in dying Neonates.	7. Counseling families about death and dying	12. Personal conflicts with family's requests for continuation of futile life-sustaining measures.	8. Providing bereavement (the state of or condition of being deprived of a loved one due to their death) and support care for families	9. Dealing with angry families	10. Dealing with the feelings of staff members and building supportive relationships.	11. dealing with one’s own feeling
35	Female	Mild effect	12	Staff Nurse I	Associate bachelor's degree	No				Training regarding neonatal palliative care issues	Disagreement	Agreement	Occasional	Seldom	Occasional	Seldom	Occasional	Often	Occasional	Always	1. Providing pain control.	2. Nursing care for other symptoms.	7. Counseling families about death and dying	3. How to inform families of neonate's progress.	6. How to discuss the CPR procedure with families and assist them in ethical decision-making.	8. Providing bereavement (the state of or condition of being deprived of a loved one due to their death) and support care for families	5. How to inform families that current treatments might increase physiological suffering in dying Neonates.	4. How to discuss with colleagues the possibility that the current treatments might increase the physiological suffering of dying Neonates.	12. Personal conflicts with family's requests for continuation of futile life-sustaining measures.	9. Dealing with angry families	10. Dealing with the feelings of staff members and building supportive relationships.	11. dealing with one’s own feeling
39	Female	Strong effect	11	Staff Nurse I	Bachelor's degree	No				Training regarding pediatric palliative care issues	Disagreement	Strong agreement	Often	Often	Seldom	Always	Always	Always	Always	Always	1. Providing pain control.	5. How to inform families that current treatments might increase physiological suffering in dying Neonates.	7. Counseling families about death and dying	8. Providing bereavement (the state of or condition of being deprived of a loved one due to their death) and support care for families	6. How to discuss the CPR procedure with families and assist them in ethical decision-making.	4. How to discuss with colleagues the possibility that the current treatments might increase the physiological suffering of dying Neonates.	7. Counseling families about death and dying	3. How to inform families of neonate's progress.	9. Dealing with angry families	12. Personal conflicts with family's requests for continuation of futile life-sustaining measures.	10. Dealing with the feelings of staff members and building supportive relationships.	11. dealing with one’s own feeling
40	Female	Mild effect	15	Staff Nurse I	Bachelor's degree	No				Training regarding neonatal palliative care issues	Strong agreement	Strong agreement	Often	Often	Often	Often	Always	Often	Often	Often	4. How to discuss with colleagues the possibility that the current treatments might increase the physiological suffering of dying Neonates.	5. How to inform families that current treatments might increase physiological suffering in dying Neonates.	8. Providing bereavement (the state of or condition of being deprived of a loved one due to their death) and support care for families	6. How to discuss the CPR procedure with families and assist them in ethical decision-making.	7. Counseling families about death and dying	11. dealing with one’s own feeling	10. Dealing with the feelings of staff members and building supportive relationships.	9. Dealing with angry families	12. Personal conflicts with family's requests for continuation of futile life-sustaining measures.	1. Providing pain control.	3. How to inform families of neonate's progress.	2. Nursing care for other symptoms.
34	Female	Mild effect	10	Staff Nurse II	Bachelor's degree	No				Training regarding neonatal palliative care issues	Agreement	Agreement	Often	Always	Always	Often	Often	Often	Always	Always	2. Nursing care for other symptoms.	3. How to inform families of neonate's progress.	4. How to discuss with colleagues the possibility that the current treatments might increase the physiological suffering of dying Neonates.	5. How to inform families that current treatments might increase physiological suffering in dying Neonates.	1. Providing pain control.	6. How to discuss the CPR procedure with families and assist them in ethical decision-making.	7. Counseling families about death and dying	10. Dealing with the feelings of staff members and building supportive relationships.	8. Providing bereavement (the state of or condition of being deprived of a loved one due to their death) and support care for families	11. dealing with one’s own feeling	12. Personal conflicts with family's requests for continuation of futile life-sustaining measures.	9. Dealing with angry families
42	Female	No religious beliefs	10	Charge Nurse	Bachelor's degree	No				Training regarding neonatal palliative care issues	Agreement	Agreement	Occasional	Never	Never	Never	Occasional	Occasional	Occasional	Occasional	1. Providing pain control.	2. Nursing care for other symptoms.	3. How to inform families of neonate's progress.	4. How to discuss with colleagues the possibility that the current treatments might increase the physiological suffering of dying Neonates.	5. How to inform families that current treatments might increase physiological suffering in dying Neonates.	6. How to discuss the CPR procedure with families and assist them in ethical decision-making.	7. Counseling families about death and dying	8. Providing bereavement (the state of or condition of being deprived of a loved one due to their death) and support care for families	10. Dealing with the feelings of staff members and building supportive relationships.	11. dealing with one’s own feeling	12. Personal conflicts with family's requests for continuation of futile life-sustaining measures.	9. Dealing with angry families
30	Female	Moderate effect	8	Staff Nurse II	Bachelor's degree	No				Training regarding pediatric palliative care issues	Agreement	Agreement	Occasional	Often	Occasional	Often	Often	Often	Often	Often	6. How to discuss the CPR procedure with families and assist them in ethical decision-making.	3. How to inform families of neonate's progress.	5. How to inform families that current treatments might increase physiological suffering in dying Neonates.	8. Providing bereavement (the state of or condition of being deprived of a loved one due to their death) and support care for families	9. Dealing with angry families	1. Providing pain control.	11. dealing with one’s own feeling	10. Dealing with the feelings of staff members and building supportive relationships.	12. Personal conflicts with family's requests for continuation of futile life-sustaining measures.	7. Counseling families about death and dying	4. How to discuss with colleagues the possibility that the current treatments might increase the physiological suffering of dying Neonates.	2. Nursing care for other symptoms.
45	Female	Mild effect	12	Staff Nurse I	Bachelor's degree	No				Training regarding adult palliative care issues	Disagreement	Agreement	Occasional	Seldom	Occasional	Seldom	Occasional	Occasional	Occasional	Occasional	1. Providing pain control.	2. Nursing care for other symptoms.	3. How to inform families of neonate's progress.	4. How to discuss with colleagues the possibility that the current treatments might increase the physiological suffering of dying Neonates.	5. How to inform families that current treatments might increase physiological suffering in dying Neonates.	6. How to discuss the CPR procedure with families and assist them in ethical decision-making.	7. Counseling families about death and dying	8. Providing bereavement (the state of or condition of being deprived of a loved one due to their death) and support care for families	9. Dealing with angry families	10. Dealing with the feelings of staff members and building supportive relationships.	11. dealing with one’s own feeling	12. Personal conflicts with family's requests for continuation of futile life-sustaining measures.
52	Female	Strong effect	26	Staff Nurse I	Bachelor's degree	Yes	Formal palliative care training was provided through the school			Training regarding neonatal palliative care issues	Agreement	Strong agreement	Occasional	Seldom	Occasional	Never	Always	Seldom	Occasional	Always	3. How to inform families of neonate's progress.	9. Dealing with angry families	8. Providing bereavement (the state of or condition of being deprived of a loved one due to their death) and support care for families	10. Dealing with the feelings of staff members and building supportive relationships.	4. How to discuss with colleagues the possibility that the current treatments might increase the physiological suffering of dying Neonates.	2. Nursing care for other symptoms.	12. Personal conflicts with family's requests for continuation of futile life-sustaining measures.	1. Providing pain control.	5. How to inform families that current treatments might increase physiological suffering in dying Neonates.	7. Counseling families about death and dying	6. How to discuss the CPR procedure with families and assist them in ethical decision-making.	11. dealing with one’s own feeling
34	Female	Moderate effect	7	Staff Nurse I	Bachelor's degree	No				Training regarding pediatric palliative care issues	Agreement	Agreement	Seldom	Never	Seldom	Seldom	Occasional	Seldom	Occasional	Occasional	1. Providing pain control.	2. Nursing care for other symptoms.	4. How to discuss with colleagues the possibility that the current treatments might increase the physiological suffering of dying Neonates.	3. How to inform families of neonate's progress.	6. How to discuss the CPR procedure with families and assist them in ethical decision-making.	5. How to inform families that current treatments might increase physiological suffering in dying Neonates.	7. Counseling families about death and dying	12. Personal conflicts with family's requests for continuation of futile life-sustaining measures.	8. Providing bereavement (the state of or condition of being deprived of a loved one due to their death) and support care for families	9. Dealing with angry families	10. Dealing with the feelings of staff members and building supportive relationships.	11. dealing with one’s own feeling
32	Female	Mild effect	9	Staff Nurse I	Bachelor's degree	No				Training regarding neonatal palliative care issues	Strong agreement	Strong agreement	Occasional	Never	Often	Never	Occasional	Occasional	Often	Always	7. Counseling families about death and dying	6. How to discuss the CPR procedure with families and assist them in ethical decision-making.	5. How to inform families that current treatments might increase physiological suffering in dying Neonates.	1. Providing pain control.	2. Nursing care for other symptoms.	4. How to discuss with colleagues the possibility that the current treatments might increase the physiological suffering of dying Neonates.	8. Providing bereavement (the state of or condition of being deprived of a loved one due to their death) and support care for families	3. How to inform families of neonate's progress.	9. Dealing with angry families	10. Dealing with the feelings of staff members and building supportive relationships.	11. dealing with one’s own feeling	12. Personal conflicts with family's requests for continuation of futile life-sustaining measures.
30	Female	No effect	4	Staff Nurse I	Bachelor's degree	No				Training regarding pediatric palliative care issues	Agreement	Agreement	Never	Occasional	Seldom	Never	Occasional	Often	Always	Always	1. Providing pain control.	2. Nursing care for other symptoms.	3. How to inform families of neonate's progress.	7. Counseling families about death and dying	8. Providing bereavement (the state of or condition of being deprived of a loved one due to their death) and support care for families	6. How to discuss the CPR procedure with families and assist them in ethical decision-making.	5. How to inform families that current treatments might increase physiological suffering in dying Neonates.	4. How to discuss with colleagues the possibility that the current treatments might increase the physiological suffering of dying Neonates.	9. Dealing with angry families	10. Dealing with the feelings of staff members and building supportive relationships.	11. dealing with one’s own feeling	12. Personal conflicts with family's requests for continuation of futile life-sustaining measures.
45	Female	No religious beliefs	13	Staff Nurse I	Associate bachelor's degree	No				Training regarding neonatal palliative care issues	Strong disagreement	Strong agreement	Always	Always	Always	Always	Occasional	Often	Always	Always	2. Nursing care for other symptoms.	1. Providing pain control.	7. Counseling families about death and dying	5. How to inform families that current treatments might increase physiological suffering in dying Neonates.	3. How to inform families of neonate's progress.	6. How to discuss the CPR procedure with families and assist them in ethical decision-making.	4. How to discuss with colleagues the possibility that the current treatments might increase the physiological suffering of dying Neonates.	8. Providing bereavement (the state of or condition of being deprived of a loved one due to their death) and support care for families	11. dealing with one’s own feeling	10. Dealing with the feelings of staff members and building supportive relationships.	12. Personal conflicts with family's requests for continuation of futile life-sustaining measures.	9. Dealing with angry families
38	Female	No religious beliefs	11	Staff Nurse II	Associate bachelor's degree	No				Training regarding neonatal palliative care issues	Strong disagreement	Strong agreement	Always	Always	Always	Always	Occasional	Often	Always	Always	2. Nursing care for other symptoms.	1. Providing pain control.	7. Counseling families about death and dying	5. How to inform families that current treatments might increase physiological suffering in dying Neonates.	3. How to inform families of neonate's progress.	6. How to discuss the CPR procedure with families and assist them in ethical decision-making.	4. How to discuss with colleagues the possibility that the current treatments might increase the physiological suffering of dying Neonates.	8. Providing bereavement (the state of or condition of being deprived of a loved one due to their death) and support care for families	11. dealing with one’s own feeling	10. Dealing with the feelings of staff members and building supportive relationships.	12. Personal conflicts with family's requests for continuation of futile life-sustaining measures.	9. Dealing with angry families
29	Female	Mild effect	2	Staff Nurse II	Bachelor's degree	Yes	Formal palliative care training was provided through the school			Training regarding neonatal palliative care issues	Strong agreement	Strong agreement	Occasional	Always	Occasional	Always	Seldom	Always	Always	Always	1. Providing pain control.	2. Nursing care for other symptoms.	7. Counseling families about death and dying	3. How to inform families of neonate's progress.	4. How to discuss with colleagues the possibility that the current treatments might increase the physiological suffering of dying Neonates.	5. How to inform families that current treatments might increase physiological suffering in dying Neonates.	6. How to discuss the CPR procedure with families and assist them in ethical decision-making.	8. Providing bereavement (the state of or condition of being deprived of a loved one due to their death) and support care for families	10. Dealing with the feelings of staff members and building supportive relationships.	9. Dealing with angry families	12. Personal conflicts with family's requests for continuation of futile life-sustaining measures.	11. dealing with one’s own feeling
34	Female	No religious beliefs	12	Staff Nurse II	Associate bachelor's degree	No				Training regarding neonatal palliative care issues	Strong disagreement	Strong agreement	Always	Always	Often	Always	Occasional	Occasional	Always	Always	2. Nursing care for other symptoms.	1. Providing pain control.	7. Counseling families about death and dying	5. How to inform families that current treatments might increase physiological suffering in dying Neonates.	3. How to inform families of neonate's progress.	6. How to discuss the CPR procedure with families and assist them in ethical decision-making.	4. How to discuss with colleagues the possibility that the current treatments might increase the physiological suffering of dying Neonates.	8. Providing bereavement (the state of or condition of being deprived of a loved one due to their death) and support care for families	11. dealing with one’s own feeling	10. Dealing with the feelings of staff members and building supportive relationships.	12. Personal conflicts with family's requests for continuation of futile life-sustaining measures.	9. Dealing with angry families
29	Female	Moderate effect	2	Staff Nurse II	Bachelor's degree	Yes	Formal palliative care training was provided through the hospital's continuing education.			Training regarding neonatal palliative care issues	Unsure	Agreement	Occasional	Often	Occasional	Seldom	Often	Often	Seldom	Always	1. Providing pain control.	2. Nursing care for other symptoms.	5. How to inform families that current treatments might increase physiological suffering in dying Neonates.	7. Counseling families about death and dying	9. Dealing with angry families	12. Personal conflicts with family's requests for continuation of futile life-sustaining measures.	3. How to inform families of neonate's progress.	4. How to discuss with colleagues the possibility that the current treatments might increase the physiological suffering of dying Neonates.	6. How to discuss the CPR procedure with families and assist them in ethical decision-making.	8. Providing bereavement (the state of or condition of being deprived of a loved one due to their death) and support care for families	10. Dealing with the feelings of staff members and building supportive relationships.	11. dealing with one’s own feeling
39	Female	No religious beliefs	11	Staff Nurse I	Associate bachelor's degree	No				Training regarding neonatal palliative care issues	Strong disagreement	Strong agreement	Always	Always	Always	Always	Occasional	Occasional	Always	Always	2. Nursing care for other symptoms.	1. Providing pain control.	7. Counseling families about death and dying	5. How to inform families that current treatments might increase physiological suffering in dying Neonates.	3. How to inform families of neonate's progress.	6. How to discuss the CPR procedure with families and assist them in ethical decision-making.	4. How to discuss with colleagues the possibility that the current treatments might increase the physiological suffering of dying Neonates.	8. Providing bereavement (the state of or condition of being deprived of a loved one due to their death) and support care for families	11. dealing with one’s own feeling	10. Dealing with the feelings of staff members and building supportive relationships.	12. Personal conflicts with family's requests for continuation of futile life-sustaining measures.	9. Dealing with angry families
40	Female	No religious beliefs	15	Staff Nurse I	Associate bachelor's degree	No				Training regarding neonatal palliative care issues	Strong disagreement	Strong agreement	Always	Always	Often	Always	Occasional	Occasional	Often	Always	2. Nursing care for other symptoms.	1. Providing pain control.	11. dealing with one’s own feeling	4. How to discuss with colleagues the possibility that the current treatments might increase the physiological suffering of dying Neonates.	7. Counseling families about death and dying	3. How to inform families of neonate's progress.	8. Providing bereavement (the state of or condition of being deprived of a loved one due to their death) and support care for families	5. How to inform families that current treatments might increase physiological suffering in dying Neonates.	6. How to discuss the CPR procedure with families and assist them in ethical decision-making.	10. Dealing with the feelings of staff members and building supportive relationships.	12. Personal conflicts with family's requests for continuation of futile life-sustaining measures.	9. Dealing with angry families
27	Female	Moderate effect	2	Staff Nurse II	Bachelor's degree	No				Training regarding pediatric palliative care issues	Disagreement	Strong agreement	Occasional	Often	Occasional	Often	Occasional	Often	Occasional	Always	1. Providing pain control.	2. Nursing care for other symptoms.	5. How to inform families that current treatments might increase physiological suffering in dying Neonates.	3. How to inform families of neonate's progress.	7. Counseling families about death and dying	9. Dealing with angry families	12. Personal conflicts with family's requests for continuation of futile life-sustaining measures.	4. How to discuss with colleagues the possibility that the current treatments might increase the physiological suffering of dying Neonates.	6. How to discuss the CPR procedure with families and assist them in ethical decision-making.	8. Providing bereavement (the state of or condition of being deprived of a loved one due to their death) and support care for families	10. Dealing with the feelings of staff members and building supportive relationships.	11. dealing with one’s own feeling
28	Female	Strong effect	3	Staff Nurse II	Bachelor's degree	No				Training regarding neonatal palliative care issues	Disagreement	Agreement	Always	Always	Always	Always	Always	Always	Often	Always	2. Nursing care for other symptoms.	1. Providing pain control.	3. How to inform families of neonate's progress.	5. How to inform families that current treatments might increase physiological suffering in dying Neonates.	4. How to discuss with colleagues the possibility that the current treatments might increase the physiological suffering of dying Neonates.	6. How to discuss the CPR procedure with families and assist them in ethical decision-making.	7. Counseling families about death and dying	8. Providing bereavement (the state of or condition of being deprived of a loved one due to their death) and support care for families	10. Dealing with the feelings of staff members and building supportive relationships.	12. Personal conflicts with family's requests for continuation of futile life-sustaining measures.	11. dealing with one’s own feeling	9. Dealing with angry families
37	Female	Moderate effect	11	Staff Nurse I	Associate bachelor's degree	No				Training regarding neonatal palliative care issues	Agreement	Agreement	Always	Always	Always	Always	Always	Always	Often	Always	2. Nursing care for other symptoms.	1. Providing pain control.	3. How to inform families of neonate's progress.	5. How to inform families that current treatments might increase physiological suffering in dying Neonates.	4. How to discuss with colleagues the possibility that the current treatments might increase the physiological suffering of dying Neonates.	6. How to discuss the CPR procedure with families and assist them in ethical decision-making.	7. Counseling families about death and dying	8. Providing bereavement (the state of or condition of being deprived of a loved one due to their death) and support care for families	10. Dealing with the feelings of staff members and building supportive relationships.	12. Personal conflicts with family's requests for continuation of futile life-sustaining measures.	11. dealing with one’s own feeling	9. Dealing with angry families
43	Female	No religious beliefs	11	Staff Nurse I	Associate bachelor's degree	No				Training regarding neonatal palliative care issues	Agreement	Agreement	Always	Always	Always	Always	Always	Always	Always	Always	2. Nursing care for other symptoms.	1. Providing pain control.	4. How to discuss with colleagues the possibility that the current treatments might increase the physiological suffering of dying Neonates.	3. How to inform families of neonate's progress.	7. Counseling families about death and dying	8. Providing bereavement (the state of or condition of being deprived of a loved one due to their death) and support care for families	6. How to discuss the CPR procedure with families and assist them in ethical decision-making.	5. How to inform families that current treatments might increase physiological suffering in dying Neonates.	12. Personal conflicts with family's requests for continuation of futile life-sustaining measures.	9. Dealing with angry families	11. dealing with one’s own feeling	10. Dealing with the feelings of staff members and building supportive relationships.
36	Female	No religious beliefs	14	Staff Nurse I	Associate bachelor's degree	No				Training regarding neonatal palliative care issues	Strong disagreement	Strong agreement	Always	Always	Always	Always	Occasional	Often	Always	Always	2. Nursing care for other symptoms.	1. Providing pain control.	7. Counseling families about death and dying	5. How to inform families that current treatments might increase physiological suffering in dying Neonates.	3. How to inform families of neonate's progress.	6. How to discuss the CPR procedure with families and assist them in ethical decision-making.	4. How to discuss with colleagues the possibility that the current treatments might increase the physiological suffering of dying Neonates.	8. Providing bereavement (the state of or condition of being deprived of a loved one due to their death) and support care for families	11. dealing with one’s own feeling	10. Dealing with the feelings of staff members and building supportive relationships.	12. Personal conflicts with family's requests for continuation of futile life-sustaining measures.	9. Dealing with angry families
37	Female	Mild effect	11	Staff Nurse I	Associate bachelor's degree	No				Training regarding pediatric palliative care issues	Agreement	Agreement	Always	Always	Always	Always	Always	Always	Often	Often	2. Nursing care for other symptoms.	1. Providing pain control.	3. How to inform families of neonate's progress.	6. How to discuss the CPR procedure with families and assist them in ethical decision-making.	4. How to discuss with colleagues the possibility that the current treatments might increase the physiological suffering of dying Neonates.	5. How to inform families that current treatments might increase physiological suffering in dying Neonates.	7. Counseling families about death and dying	8. Providing bereavement (the state of or condition of being deprived of a loved one due to their death) and support care for families	10. Dealing with the feelings of staff members and building supportive relationships.	12. Personal conflicts with family's requests for continuation of futile life-sustaining measures.	11. dealing with one’s own feeling	9. Dealing with angry families
32	Female	Strong effect	6	Staff Nurse I	Bachelor's degree	No				Training regarding neonatal palliative care issues	Disagreement	Strong agreement	Seldom	Never	Seldom	Never	Seldom	Always	Often	Always	1. Providing pain control.	2. Nursing care for other symptoms.	5. How to inform families that current treatments might increase physiological suffering in dying Neonates.	6. How to discuss the CPR procedure with families and assist them in ethical decision-making.	7. Counseling families about death and dying	8. Providing bereavement (the state of or condition of being deprived of a loved one due to their death) and support care for families	4. How to discuss with colleagues the possibility that the current treatments might increase the physiological suffering of dying Neonates.	3. How to inform families of neonate's progress.	9. Dealing with angry families	12. Personal conflicts with family's requests for continuation of futile life-sustaining measures.	10. Dealing with the feelings of staff members and building supportive relationships.	11. dealing with one’s own feeling
39	Female	Strong effect	16	Staff Nurse I	Bachelor's degree	No				Training regarding neonatal palliative care issues	Agreement	Strong agreement	Never	Seldom	Seldom	Often	Always	Seldom	Occasional	Always	1. Providing pain control.	2. Nursing care for other symptoms.	5. How to inform families that current treatments might increase physiological suffering in dying Neonates.	4. How to discuss with colleagues the possibility that the current treatments might increase the physiological suffering of dying Neonates.	3. How to inform families of neonate's progress.	7. Counseling families about death and dying	8. Providing bereavement (the state of or condition of being deprived of a loved one due to their death) and support care for families	9. Dealing with angry families	10. Dealing with the feelings of staff members and building supportive relationships.	12. Personal conflicts with family's requests for continuation of futile life-sustaining measures.	11. dealing with one’s own feeling	6. How to discuss the CPR procedure with families and assist them in ethical decision-making.
52	Female	Moderate effect	27	Charge Nurse	Bachelor's degree	Yes	Formal palliative care training was provided through the school			Training regarding neonatal palliative care issues	Strong agreement	Agreement	Always	Always	Always	Always	Always	Always	Always	Always	1. Providing pain control.	12. Personal conflicts with family's requests for continuation of futile life-sustaining measures.	11. dealing with one’s own feeling	9. Dealing with angry families	10. Dealing with the feelings of staff members and building supportive relationships.	2. Nursing care for other symptoms.	7. Counseling families about death and dying	3. How to inform families of neonate's progress.	4. How to discuss with colleagues the possibility that the current treatments might increase the physiological suffering of dying Neonates.	5. How to inform families that current treatments might increase physiological suffering in dying Neonates.	6. How to discuss the CPR procedure with families and assist them in ethical decision-making.	8. Providing bereavement (the state of or condition of being deprived of a loved one due to their death) and support care for families
31	Female	No religious beliefs	1	Staff Nurse I	Master's degree	No				Training regarding adult palliative care issues	Agreement	Agreement	Occasional	Often	Always	Always	Occasional	Always	Always	Always	1. Providing pain control.	3. How to inform families of neonate's progress.	5. How to inform families that current treatments might increase physiological suffering in dying Neonates.	2. Nursing care for other symptoms.	7. Counseling families about death and dying	6. How to discuss the CPR procedure with families and assist them in ethical decision-making.	4. How to discuss with colleagues the possibility that the current treatments might increase the physiological suffering of dying Neonates.	9. Dealing with angry families	8. Providing bereavement (the state of or condition of being deprived of a loved one due to their death) and support care for families	10. Dealing with the feelings of staff members and building supportive relationships.	11. dealing with one’s own feeling	12. Personal conflicts with family's requests for continuation of futile life-sustaining measures.
28	Female	Moderate effect	6	Staff Nurse II	Bachelor's degree	No				Training regarding neonatal palliative care issues	Strong agreement	Strong agreement	Occasional	Always	Occasional	Always	Often	Always	Often	Often	2. Nursing care for other symptoms.	1. Providing pain control.	5. How to inform families that current treatments might increase physiological suffering in dying Neonates.	3. How to inform families of neonate's progress.	4. How to discuss with colleagues the possibility that the current treatments might increase the physiological suffering of dying Neonates.	7. Counseling families about death and dying	8. Providing bereavement (the state of or condition of being deprived of a loved one due to their death) and support care for families	6. How to discuss the CPR procedure with families and assist them in ethical decision-making.	9. Dealing with angry families	10. Dealing with the feelings of staff members and building supportive relationships.	12. Personal conflicts with family's requests for continuation of futile life-sustaining measures.	11. dealing with one’s own feeling
40	Female	Mild effect	19	Staff Nurse I	Associate bachelor's degree	Yes	Formal palliative care training was provided through the hospital's continuing education.			Training regarding neonatal palliative care issues	Agreement	Agreement	Always	Always	Always	Often	Often	Always	Always	Always	1. Providing pain control.	2. Nursing care for other symptoms.	3. How to inform families of neonate's progress.	5. How to inform families that current treatments might increase physiological suffering in dying Neonates.	12. Personal conflicts with family's requests for continuation of futile life-sustaining measures.	9. Dealing with angry families	6. How to discuss the CPR procedure with families and assist them in ethical decision-making.	7. Counseling families about death and dying	8. Providing bereavement (the state of or condition of being deprived of a loved one due to their death) and support care for families	4. How to discuss with colleagues the possibility that the current treatments might increase the physiological suffering of dying Neonates.	10. Dealing with the feelings of staff members and building supportive relationships.	11. dealing with one’s own feeling
36	Female	No effect	14	Staff Nurse I	Bachelor's degree	No				Training regarding neonatal palliative care issues	Unsure	Agreement	Never	Never	Never	Never	Occasional	Often	Often	Often	1. Providing pain control.	8. Providing bereavement (the state of or condition of being deprived of a loved one due to their death) and support care for families	4. How to discuss with colleagues the possibility that the current treatments might increase the physiological suffering of dying Neonates.	3. How to inform families of neonate's progress.	10. Dealing with the feelings of staff members and building supportive relationships.	2. Nursing care for other symptoms.	5. How to inform families that current treatments might increase physiological suffering in dying Neonates.	6. How to discuss the CPR procedure with families and assist them in ethical decision-making.	9. Dealing with angry families	12. Personal conflicts with family's requests for continuation of futile life-sustaining measures.	11. dealing with one’s own feeling	7. Counseling families about death and dying
26	Female	Strong effect	2	Staff Nurse II	Bachelor's degree	Yes	Formal palliative care training was provided through the school			Training regarding pediatric palliative care issues	Agreement	Agreement	Always	Always	Often	Always	Always	Always	Always	Always	1. Providing pain control.	2. Nursing care for other symptoms.	3. How to inform families of neonate's progress.	5. How to inform families that current treatments might increase physiological suffering in dying Neonates.	6. How to discuss the CPR procedure with families and assist them in ethical decision-making.	7. Counseling families about death and dying	9. Dealing with angry families	8. Providing bereavement (the state of or condition of being deprived of a loved one due to their death) and support care for families	12. Personal conflicts with family's requests for continuation of futile life-sustaining measures.	4. How to discuss with colleagues the possibility that the current treatments might increase the physiological suffering of dying Neonates.	10. Dealing with the feelings of staff members and building supportive relationships.	11. dealing with one’s own feeling
37	Female	Moderate effect	11	Staff Nurse I	Bachelor's degree	No				Training regarding neonatal palliative care issues	Unsure	Strong agreement	Often	Often	Occasional	Often	Occasional	Often	Often	Often	1. Providing pain control.	2. Nursing care for other symptoms.	3. How to inform families of neonate's progress.	5. How to inform families that current treatments might increase physiological suffering in dying Neonates.	6. How to discuss the CPR procedure with families and assist them in ethical decision-making.	7. Counseling families about death and dying	9. Dealing with angry families	8. Providing bereavement (the state of or condition of being deprived of a loved one due to their death) and support care for families	12. Personal conflicts with family's requests for continuation of futile life-sustaining measures.	4. How to discuss with colleagues the possibility that the current treatments might increase the physiological suffering of dying Neonates.	10. Dealing with the feelings of staff members and building supportive relationships.	11. dealing with one’s own feeling
47	Female	No effect	15	Charge Nurse	Bachelor's degree	No				Training regarding neonatal palliative care issues	Unsure	Strong agreement	Always	Always	Seldom	Always	Never	Always	Always	Always	7. Counseling families about death and dying	3. How to inform families of neonate's progress.	5. How to inform families that current treatments might increase physiological suffering in dying Neonates.	6. How to discuss the CPR procedure with families and assist them in ethical decision-making.	1. Providing pain control.	2. Nursing care for other symptoms.	4. How to discuss with colleagues the possibility that the current treatments might increase the physiological suffering of dying Neonates.	9. Dealing with angry families	12. Personal conflicts with family's requests for continuation of futile life-sustaining measures.	8. Providing bereavement (the state of or condition of being deprived of a loved one due to their death) and support care for families	10. Dealing with the feelings of staff members and building supportive relationships.	11. dealing with one’s own feeling
46	Female	No effect	18	Staff Nurse I	Bachelor's degree	No				Training regarding neonatal palliative care issues	Strong agreement	Strong agreement	Never	Seldom	Seldom	Seldom	Seldom	Seldom	Seldom	Seldom	1. Providing pain control.	2. Nursing care for other symptoms.	7. Counseling families about death and dying	9. Dealing with angry families	3. How to inform families of neonate's progress.	5. How to inform families that current treatments might increase physiological suffering in dying Neonates.	6. How to discuss the CPR procedure with families and assist them in ethical decision-making.	8. Providing bereavement (the state of or condition of being deprived of a loved one due to their death) and support care for families	4. How to discuss with colleagues the possibility that the current treatments might increase the physiological suffering of dying Neonates.	12. Personal conflicts with family's requests for continuation of futile life-sustaining measures.	10. Dealing with the feelings of staff members and building supportive relationships.	11. dealing with one’s own feeling
28	Female	No effect	8	Staff Nurse I	Bachelor's degree	Yes	Formal palliative care training was provided through the hospital's continuing education.			Training regarding neonatal palliative care issues	Strong agreement	Strong agreement	Always	Occasional	Often	Occasional	Seldom	Often	Often	Always	1. Providing pain control.	2. Nursing care for other symptoms.	3. How to inform families of neonate's progress.	4. How to discuss with colleagues the possibility that the current treatments might increase the physiological suffering of dying Neonates.	5. How to inform families that current treatments might increase physiological suffering in dying Neonates.	6. How to discuss the CPR procedure with families and assist them in ethical decision-making.	7. Counseling families about death and dying	8. Providing bereavement (the state of or condition of being deprived of a loved one due to their death) and support care for families	9. Dealing with angry families	10. Dealing with the feelings of staff members and building supportive relationships.	11. dealing with one’s own feeling	12. Personal conflicts with family's requests for continuation of futile life-sustaining measures.
26	Female	Moderate effect	3	Staff Nurse II	Bachelor's degree	Yes	Formal palliative care training was provided through the school			Training regarding adult palliative care issues	Agreement	Agreement	Always	Often	Often	Always	Seldom	Occasional	Occasional	Always	1. Providing pain control.	2. Nursing care for other symptoms.	3. How to inform families of neonate's progress.	4. How to discuss with colleagues the possibility that the current treatments might increase the physiological suffering of dying Neonates.	5. How to inform families that current treatments might increase physiological suffering in dying Neonates.	6. How to discuss the CPR procedure with families and assist them in ethical decision-making.	7. Counseling families about death and dying	8. Providing bereavement (the state of or condition of being deprived of a loved one due to their death) and support care for families	9. Dealing with angry families	10. Dealing with the feelings of staff members and building supportive relationships.	11. dealing with one’s own feeling	12. Personal conflicts with family's requests for continuation of futile life-sustaining measures.
33	Female	No effect	6	Staff Nurse II	Bachelor's degree	No				Training regarding neonatal palliative care issues	Unsure	Agreement	Never	Never	Never	Never	Occasional	Occasional	Occasional	Often	3. How to inform families of neonate's progress.	1. Providing pain control.	2. Nursing care for other symptoms.	7. Counseling families about death and dying	6. How to discuss the CPR procedure with families and assist them in ethical decision-making.	5. How to inform families that current treatments might increase physiological suffering in dying Neonates.	8. Providing bereavement (the state of or condition of being deprived of a loved one due to their death) and support care for families	12. Personal conflicts with family's requests for continuation of futile life-sustaining measures.	4. How to discuss with colleagues the possibility that the current treatments might increase the physiological suffering of dying Neonates.	9. Dealing with angry families	10. Dealing with the feelings of staff members and building supportive relationships.	11. dealing with one’s own feeling
35	Female	Strong effect	13	Staff Nurse I	Master's degree	No				Training regarding neonatal palliative care issues	Agreement	Agreement	Always	Always	Always	Always	Always	Always	Always	Always	6. How to discuss the CPR procedure with families and assist them in ethical decision-making.	5. How to inform families that current treatments might increase physiological suffering in dying Neonates.	7. Counseling families about death and dying	8. Providing bereavement (the state of or condition of being deprived of a loved one due to their death) and support care for families	4. How to discuss with colleagues the possibility that the current treatments might increase the physiological suffering of dying Neonates.	10. Dealing with the feelings of staff members and building supportive relationships.	9. Dealing with angry families	12. Personal conflicts with family's requests for continuation of futile life-sustaining measures.	3. How to inform families of neonate's progress.	11. dealing with one’s own feeling	2. Nursing care for other symptoms.	1. Providing pain control.
33	Female	Moderate effect	9	Staff Nurse I	Master's degree	Yes	Formal palliative care training was provided through the school			Training regarding adult palliative care issues	Strong disagreement	Strong agreement	Occasional	Occasional	Seldom	Occasional	Seldom	Never	Seldom	Seldom	7. Counseling families about death and dying	8. Providing bereavement (the state of or condition of being deprived of a loved one due to their death) and support care for families	3. How to inform families of neonate's progress.	5. How to inform families that current treatments might increase physiological suffering in dying Neonates.	6. How to discuss the CPR procedure with families and assist them in ethical decision-making.	9. Dealing with angry families	12. Personal conflicts with family's requests for continuation of futile life-sustaining measures.	10. Dealing with the feelings of staff members and building supportive relationships.	2. Nursing care for other symptoms.	4. How to discuss with colleagues the possibility that the current treatments might increase the physiological suffering of dying Neonates.	1. Providing pain control.	11. dealing with one’s own feeling
33	Female	No effect	8	Staff Nurse I	Bachelor's degree	Yes	Formal palliative care training was provided through the school			Training regarding adult palliative care issues	Disagreement	Strong agreement	Occasional	Occasional	Seldom	Occasional	Often	Occasional	Occasional	Often	1. Providing pain control.	2. Nursing care for other symptoms.	4. How to discuss with colleagues the possibility that the current treatments might increase the physiological suffering of dying Neonates.	5. How to inform families that current treatments might increase physiological suffering in dying Neonates.	7. Counseling families about death and dying	9. Dealing with angry families	8. Providing bereavement (the state of or condition of being deprived of a loved one due to their death) and support care for families	3. How to inform families of neonate's progress.	6. How to discuss the CPR procedure with families and assist them in ethical decision-making.	12. Personal conflicts with family's requests for continuation of futile life-sustaining measures.	11. dealing with one’s own feeling	10. Dealing with the feelings of staff members and building supportive relationships.
28	Female	No effect	4	Staff Nurse II	Bachelor's degree	No				Training regarding neonatal palliative care issues	Strong disagreement	Strong agreement	Never	Never	Never	Never	Seldom	Seldom	Seldom	Seldom	1. Providing pain control.	2. Nursing care for other symptoms.	3. How to inform families of neonate's progress.	4. How to discuss with colleagues the possibility that the current treatments might increase the physiological suffering of dying Neonates.	5. How to inform families that current treatments might increase physiological suffering in dying Neonates.	6. How to discuss the CPR procedure with families and assist them in ethical decision-making.	7. Counseling families about death and dying	8. Providing bereavement (the state of or condition of being deprived of a loved one due to their death) and support care for families	9. Dealing with angry families	10. Dealing with the feelings of staff members and building supportive relationships.	11. dealing with one’s own feeling	12. Personal conflicts with family's requests for continuation of futile life-sustaining measures.
30	Female	Mild effect	6	Staff Nurse II	Bachelor's degree	No				Training regarding neonatal palliative care issues	Agreement	Strong agreement	Occasional	Occasional	Occasional	Occasional	Seldom	Occasional	Seldom	Occasional	1. Providing pain control.	2. Nursing care for other symptoms.	11. dealing with one’s own feeling	3. How to inform families of neonate's progress.	7. Counseling families about death and dying	12. Personal conflicts with family's requests for continuation of futile life-sustaining measures.	9. Dealing with angry families	8. Providing bereavement (the state of or condition of being deprived of a loved one due to their death) and support care for families	6. How to discuss the CPR procedure with families and assist them in ethical decision-making.	5. How to inform families that current treatments might increase physiological suffering in dying Neonates.	4. How to discuss with colleagues the possibility that the current treatments might increase the physiological suffering of dying Neonates.	10. Dealing with the feelings of staff members and building supportive relationships.
35	Female	Moderate effect	11	Staff Nurse I	Associate bachelor's degree	No				Training regarding pediatric palliative care issues	Agreement	Agreement	Always	Always	Always	Always	Always	Always	Always	Always	6. How to discuss the CPR procedure with families and assist them in ethical decision-making.	5. How to inform families that current treatments might increase physiological suffering in dying Neonates.	7. Counseling families about death and dying	8. Providing bereavement (the state of or condition of being deprived of a loved one due to their death) and support care for families	4. How to discuss with colleagues the possibility that the current treatments might increase the physiological suffering of dying Neonates.	10. Dealing with the feelings of staff members and building supportive relationships.	9. Dealing with angry families	12. Personal conflicts with family's requests for continuation of futile life-sustaining measures.	3. How to inform families of neonate's progress.	11. dealing with one’s own feeling	2. Nursing care for other symptoms.	1. Providing pain control.
35	Female	Strong effect	11	Staff Nurse I	Associate bachelor's degree	No				Training regarding neonatal palliative care issues	Strong disagreement	Strong disagreement	Always	Always	Always	Often	Occasional	Always	Always	Always	1. Providing pain control.	3. How to inform families of neonate's progress.	8. Providing bereavement (the state of or condition of being deprived of a loved one due to their death) and support care for families	5. How to inform families that current treatments might increase physiological suffering in dying Neonates.	4. How to discuss with colleagues the possibility that the current treatments might increase the physiological suffering of dying Neonates.	2. Nursing care for other symptoms.	7. Counseling families about death and dying	10. Dealing with the feelings of staff members and building supportive relationships.	12. Personal conflicts with family's requests for continuation of futile life-sustaining measures.	11. dealing with one’s own feeling	9. Dealing with angry families	6. How to discuss the CPR procedure with families and assist them in ethical decision-making.
29	Female	No effect	3	Staff Nurse I	Bachelor's degree	Yes	Formal palliative care training was provided through the school			Training regarding adult palliative care issues	Agreement	Agreement	Seldom	Never	Never	Never	Occasional	Occasional	Occasional	Always	1. Providing pain control.	5. How to inform families that current treatments might increase physiological suffering in dying Neonates.	6. How to discuss the CPR procedure with families and assist them in ethical decision-making.	12. Personal conflicts with family's requests for continuation of futile life-sustaining measures.	2. Nursing care for other symptoms.	3. How to inform families of neonate's progress.	8. Providing bereavement (the state of or condition of being deprived of a loved one due to their death) and support care for families	9. Dealing with angry families	4. How to discuss with colleagues the possibility that the current treatments might increase the physiological suffering of dying Neonates.	7. Counseling families about death and dying	10. Dealing with the feelings of staff members and building supportive relationships.	11. dealing with one’s own feeling
27	Female	Strong effect	4	Staff Nurse II	Bachelor's degree	No				Training regarding neonatal palliative care issues	Unsure	Strong disagreement	Often	Often	Always	Always	Seldom	Always	Often	Often	1. Providing pain control.	5. How to inform families that current treatments might increase physiological suffering in dying Neonates.	6. How to discuss the CPR procedure with families and assist them in ethical decision-making.	12. Personal conflicts with family's requests for continuation of futile life-sustaining measures.	2. Nursing care for other symptoms.	3. How to inform families of neonate's progress.	8. Providing bereavement (the state of or condition of being deprived of a loved one due to their death) and support care for families	9. Dealing with angry families	4. How to discuss with colleagues the possibility that the current treatments might increase the physiological suffering of dying Neonates.	7. Counseling families about death and dying	10. Dealing with the feelings of staff members and building supportive relationships.	11. dealing with one’s own feeling
30	Female	Strong effect	10	Staff Nurse I	Bachelor's degree	No				Training regarding neonatal palliative care issues	Unsure	Unsure	Always	Always	Always	Always	Always	Always	Always	Always	1. Providing pain control.	2. Nursing care for other symptoms.	4. How to discuss with colleagues the possibility that the current treatments might increase the physiological suffering of dying Neonates.	6. How to discuss the CPR procedure with families and assist them in ethical decision-making.	3. How to inform families of neonate's progress.	5. How to inform families that current treatments might increase physiological suffering in dying Neonates.	7. Counseling families about death and dying	12. Personal conflicts with family's requests for continuation of futile life-sustaining measures.	8. Providing bereavement (the state of or condition of being deprived of a loved one due to their death) and support care for families	11. dealing with one’s own feeling	9. Dealing with angry families	10. Dealing with the feelings of staff members and building supportive relationships.
34	Female	No religious beliefs	6	Staff Nurse I	Bachelor's degree	No				Training regarding pediatric palliative care issues	Unsure	Unsure	Often	Often	Always	Always	Seldom	Seldom	Often	Often	1. Providing pain control.	5. How to inform families that current treatments might increase physiological suffering in dying Neonates.	6. How to discuss the CPR procedure with families and assist them in ethical decision-making.	12. Personal conflicts with family's requests for continuation of futile life-sustaining measures.	2. Nursing care for other symptoms.	3. How to inform families of neonate's progress.	8. Providing bereavement (the state of or condition of being deprived of a loved one due to their death) and support care for families	9. Dealing with angry families	4. How to discuss with colleagues the possibility that the current treatments might increase the physiological suffering of dying Neonates.	7. Counseling families about death and dying	10. Dealing with the feelings of staff members and building supportive relationships.	11. dealing with one’s own feeling
27	Female	Mild effect	3	Staff Nurse III	Bachelor's degree	No				Training regarding pediatric palliative care issues	Unsure	Disagreement	Often	Often	Always	Always	Never	Seldom	Occasional	Occasional	1. Providing pain control.	2. Nursing care for other symptoms.	5. How to inform families that current treatments might increase physiological suffering in dying Neonates.	6. How to discuss the CPR procedure with families and assist them in ethical decision-making.	3. How to inform families of neonate's progress.	8. Providing bereavement (the state of or condition of being deprived of a loved one due to their death) and support care for families	9. Dealing with angry families	12. Personal conflicts with family's requests for continuation of futile life-sustaining measures.	4. How to discuss with colleagues the possibility that the current treatments might increase the physiological suffering of dying Neonates.	7. Counseling families about death and dying	10. Dealing with the feelings of staff members and building supportive relationships.	11. dealing with one’s own feeling
27	Female	Moderate effect	3	Staff Nurse II	Bachelor's degree	No				Training regarding neonatal palliative care issues	Disagreement	Unsure	Often	Often	Always	Always	Never	Often	Seldom	Always	1. Providing pain control.	5. How to inform families that current treatments might increase physiological suffering in dying Neonates.	6. How to discuss the CPR procedure with families and assist them in ethical decision-making.	12. Personal conflicts with family's requests for continuation of futile life-sustaining measures.	2. Nursing care for other symptoms.	3. How to inform families of neonate's progress.	8. Providing bereavement (the state of or condition of being deprived of a loved one due to their death) and support care for families	9. Dealing with angry families	4. How to discuss with colleagues the possibility that the current treatments might increase the physiological suffering of dying Neonates.	7. Counseling families about death and dying	10. Dealing with the feelings of staff members and building supportive relationships.	11. dealing with one’s own feeling
34	Female	No effect	1	Staff Nurse I	Master's degree	Yes	Formal palliative care training was provided through the school			Training regarding pediatric palliative care issues	Unsure	Unsure	Occasional	Often	Always	Always	Never	Always	Occasional	Always	1. Providing pain control.	5. How to inform families that current treatments might increase physiological suffering in dying Neonates.	7. Counseling families about death and dying	10. Dealing with the feelings of staff members and building supportive relationships.	9. Dealing with angry families	2. Nursing care for other symptoms.	6. How to discuss the CPR procedure with families and assist them in ethical decision-making.	12. Personal conflicts with family's requests for continuation of futile life-sustaining measures.	3. How to inform families of neonate's progress.	8. Providing bereavement (the state of or condition of being deprived of a loved one due to their death) and support care for families	4. How to discuss with colleagues the possibility that the current treatments might increase the physiological suffering of dying Neonates.	11. dealing with one’s own feeling
48	Female	Moderate effect	10	Charge Nurse	Master's degree	Yes	Formal palliative care training was provided through the school			Training regarding neonatal palliative care issues	Agreement	Agreement	Never	Never	Never	Never	Never	Occasional	Occasional	Always	1. Providing pain control.	2. Nursing care for other symptoms.	6. How to discuss the CPR procedure with families and assist them in ethical decision-making.	9. Dealing with angry families	8. Providing bereavement (the state of or condition of being deprived of a loved one due to their death) and support care for families	5. How to inform families that current treatments might increase physiological suffering in dying Neonates.	3. How to inform families of neonate's progress.	4. How to discuss with colleagues the possibility that the current treatments might increase the physiological suffering of dying Neonates.	7. Counseling families about death and dying	10. Dealing with the feelings of staff members and building supportive relationships.	11. dealing with one’s own feeling	12. Personal conflicts with family's requests for continuation of futile life-sustaining measures.
27	Female	No effect	2	Staff Nurse II	Bachelor's degree	No				Training regarding pediatric palliative care issues	Unsure	Agreement	Seldom	Never	Seldom	Never	Seldom	Seldom	Seldom	Seldom	11. dealing with one’s own feeling	10. Dealing with the feelings of staff members and building supportive relationships.	5. How to inform families that current treatments might increase physiological suffering in dying Neonates.	2. Nursing care for other symptoms.	1. Providing pain control.	3. How to inform families of neonate's progress.	4. How to discuss with colleagues the possibility that the current treatments might increase the physiological suffering of dying Neonates.	6. How to discuss the CPR procedure with families and assist them in ethical decision-making.	9. Dealing with angry families	12. Personal conflicts with family's requests for continuation of futile life-sustaining measures.	8. Providing bereavement (the state of or condition of being deprived of a loved one due to their death) and support care for families	7. Counseling families about death and dying
36	Female	No effect	3	Staff Nurse I	Bachelor's degree	No				Training regarding pediatric palliative care issues	Agreement	Agreement	Seldom	Seldom	Seldom	Seldom	Seldom	Seldom	Seldom	Seldom	10. Dealing with the feelings of staff members and building supportive relationships.	11. dealing with one’s own feeling	12. Personal conflicts with family's requests for continuation of futile life-sustaining measures.	6. How to discuss the CPR procedure with families and assist them in ethical decision-making.	7. Counseling families about death and dying	8. Providing bereavement (the state of or condition of being deprived of a loved one due to their death) and support care for families	5. How to inform families that current treatments might increase physiological suffering in dying Neonates.	1. Providing pain control.	2. Nursing care for other symptoms.	3. How to inform families of neonate's progress.	4. How to discuss with colleagues the possibility that the current treatments might increase the physiological suffering of dying Neonates.	9. Dealing with angry families
36	Female	No effect	5	Staff Nurse II	Bachelor's degree	No				Training regarding neonatal palliative care issues	Agreement	Agreement	Never	Never	Never	Never	Never	Never	Never	Never	12. Personal conflicts with family's requests for continuation of futile life-sustaining measures.	11. dealing with one’s own feeling	10. Dealing with the feelings of staff members and building supportive relationships.	1. Providing pain control.	2. Nursing care for other symptoms.	3. How to inform families of neonate's progress.	5. How to inform families that current treatments might increase physiological suffering in dying Neonates.	4. How to discuss with colleagues the possibility that the current treatments might increase the physiological suffering of dying Neonates.	7. Counseling families about death and dying	8. Providing bereavement (the state of or condition of being deprived of a loved one due to their death) and support care for families	6. How to discuss the CPR procedure with families and assist them in ethical decision-making.	9. Dealing with angry families
25	Female	Moderate effect	1	Staff Nurse I	Bachelor's degree	No				Training regarding neonatal palliative care issues	Disagreement	Strong agreement	Seldom	Never	Seldom	Never	Occasional	Always	Often	Often	1. Providing pain control.	3. How to inform families of neonate's progress.	8. Providing bereavement (the state of or condition of being deprived of a loved one due to their death) and support care for families	7. Counseling families about death and dying	2. Nursing care for other symptoms.	6. How to discuss the CPR procedure with families and assist them in ethical decision-making.	4. How to discuss with colleagues the possibility that the current treatments might increase the physiological suffering of dying Neonates.	5. How to inform families that current treatments might increase physiological suffering in dying Neonates.	11. dealing with one’s own feeling	10. Dealing with the feelings of staff members and building supportive relationships.	9. Dealing with angry families	12. Personal conflicts with family's requests for continuation of futile life-sustaining measures.
37	Male	Strong effect	3	Staff Nurse I	Bachelor's degree	Yes	Formal palliative care training was provided through the hospital's continuing education.			Training regarding pediatric palliative care issues	Agreement	Agreement	Always	Always	Always	Always	Never	Always	Seldom	Always	2. Nursing care for other symptoms.	1. Providing pain control.	11. dealing with one’s own feeling	9. Dealing with angry families	3. How to inform families of neonate's progress.	4. How to discuss with colleagues the possibility that the current treatments might increase the physiological suffering of dying Neonates.	5. How to inform families that current treatments might increase physiological suffering in dying Neonates.	6. How to discuss the CPR procedure with families and assist them in ethical decision-making.	7. Counseling families about death and dying	12. Personal conflicts with family's requests for continuation of futile life-sustaining measures.	8. Providing bereavement (the state of or condition of being deprived of a loved one due to their death) and support care for families	10. Dealing with the feelings of staff members and building supportive relationships.
35	Female	No religious beliefs	6	Staff Nurse I	Bachelor's degree	No				Training regarding pediatric palliative care issues	Agreement	Agreement	Seldom	Often	Seldom	Often	Always	Seldom	Often	Always	1. Providing pain control.	2. Nursing care for other symptoms.	3. How to inform families of neonate's progress.	5. How to inform families that current treatments might increase physiological suffering in dying Neonates.	6. How to discuss the CPR procedure with families and assist them in ethical decision-making.	7. Counseling families about death and dying	8. Providing bereavement (the state of or condition of being deprived of a loved one due to their death) and support care for families	4. How to discuss with colleagues the possibility that the current treatments might increase the physiological suffering of dying Neonates.	9. Dealing with angry families	11. dealing with one’s own feeling	10. Dealing with the feelings of staff members and building supportive relationships.	12. Personal conflicts with family's requests for continuation of futile life-sustaining measures.
40	Male	Strong effect	1	Staff Nurse I	Bachelor's degree	Yes	Formal palliative care training was provided through the hospital's continuing education.			Training regarding pediatric palliative care issues	Agreement	Agreement	Often	Always	Always	Often	Never	Always	Always	Always	1. Providing pain control.	5. How to inform families that current treatments might increase physiological suffering in dying Neonates.	7. Counseling families about death and dying	9. Dealing with angry families	3. How to inform families of neonate's progress.	12. Personal conflicts with family's requests for continuation of futile life-sustaining measures.	6. How to discuss the CPR procedure with families and assist them in ethical decision-making.	11. dealing with one’s own feeling	10. Dealing with the feelings of staff members and building supportive relationships.	2. Nursing care for other symptoms.	4. How to discuss with colleagues the possibility that the current treatments might increase the physiological suffering of dying Neonates.	8. Providing bereavement (the state of or condition of being deprived of a loved one due to their death) and support care for families
39	Female	Moderate effect	14	Staff Nurse I	Bachelor's degree	No				Training regarding pediatric palliative care issues	Unsure	Strong agreement	Occasional	Always	Occasional	Always	Always	Always	Always	Always	1. Providing pain control.	5. How to inform families that current treatments might increase physiological suffering in dying Neonates.	7. Counseling families about death and dying	9. Dealing with angry families	12. Personal conflicts with family's requests for continuation of futile life-sustaining measures.	11. dealing with one’s own feeling	10. Dealing with the feelings of staff members and building supportive relationships.	6. How to discuss the CPR procedure with families and assist them in ethical decision-making.	4. How to discuss with colleagues the possibility that the current treatments might increase the physiological suffering of dying Neonates.	3. How to inform families of neonate's progress.	2. Nursing care for other symptoms.	8. Providing bereavement (the state of or condition of being deprived of a loved one due to their death) and support care for families
29	Male	No effect	2	Staff Nurse II	Bachelor's degree	No				Training regarding adult palliative care issues	Disagreement	Strong agreement	Occasional	Occasional	Occasional	Occasional	Never	Occasional	Always	Always	1. Providing pain control.	2. Nursing care for other symptoms.	4. How to discuss with colleagues the possibility that the current treatments might increase the physiological suffering of dying Neonates.	3. How to inform families of neonate's progress.	6. How to discuss the CPR procedure with families and assist them in ethical decision-making.	5. How to inform families that current treatments might increase physiological suffering in dying Neonates.	7. Counseling families about death and dying	9. Dealing with angry families	8. Providing bereavement (the state of or condition of being deprived of a loved one due to their death) and support care for families	11. dealing with one’s own feeling	12. Personal conflicts with family's requests for continuation of futile life-sustaining measures.	10. Dealing with the feelings of staff members and building supportive relationships.
35	Female	No effect	12	Staff Nurse I	Associate bachelor's degree	Yes	Formal palliative care training was provided through the school			Training regarding pediatric palliative care issues	Strong disagreement	Disagreement	Occasional	Seldom	Occasional	Occasional	Seldom	Often	Occasional	Seldom	7. Counseling families about death and dying	5. How to inform families that current treatments might increase physiological suffering in dying Neonates.	9. Dealing with angry families	8. Providing bereavement (the state of or condition of being deprived of a loved one due to their death) and support care for families	1. Providing pain control.	3. How to inform families of neonate's progress.	4. How to discuss with colleagues the possibility that the current treatments might increase the physiological suffering of dying Neonates.	2. Nursing care for other symptoms.	6. How to discuss the CPR procedure with families and assist them in ethical decision-making.	11. dealing with one’s own feeling	10. Dealing with the feelings of staff members and building supportive relationships.	12. Personal conflicts with family's requests for continuation of futile life-sustaining measures.
36	Female	Mild effect	3	Staff Nurse II	Associate bachelor's degree	No				Training regarding neonatal palliative care issues	Agreement	Strong agreement	Seldom	Never	Occasional	Never	Occasional	Often	Often	Always	1. Providing pain control.	2. Nursing care for other symptoms.	5. How to inform families that current treatments might increase physiological suffering in dying Neonates.	7. Counseling families about death and dying	9. Dealing with angry families	12. Personal conflicts with family's requests for continuation of futile life-sustaining measures.	11. dealing with one’s own feeling	6. How to discuss the CPR procedure with families and assist them in ethical decision-making.	3. How to inform families of neonate's progress.	4. How to discuss with colleagues the possibility that the current treatments might increase the physiological suffering of dying Neonates.	10. Dealing with the feelings of staff members and building supportive relationships.	8. Providing bereavement (the state of or condition of being deprived of a loved one due to their death) and support care for families
31	Female	No religious beliefs	6	Staff Nurse I	Bachelor's degree	No				Training regarding neonatal palliative care issues	Agreement	Agreement	Seldom	Occasional	Occasional	Never	Occasional	Occasional	Occasional	Occasional	1. Providing pain control.	2. Nursing care for other symptoms.	3. How to inform families of neonate's progress.	4. How to discuss with colleagues the possibility that the current treatments might increase the physiological suffering of dying Neonates.	5. How to inform families that current treatments might increase physiological suffering in dying Neonates.	6. How to discuss the CPR procedure with families and assist them in ethical decision-making.	7. Counseling families about death and dying	8. Providing bereavement (the state of or condition of being deprived of a loved one due to their death) and support care for families	9. Dealing with angry families	10. Dealing with the feelings of staff members and building supportive relationships.	11. dealing with one’s own feeling	12. Personal conflicts with family's requests for continuation of futile life-sustaining measures.
32	Female	No religious beliefs	5	Staff Nurse II	Bachelor's degree	Yes	Formal palliative care training was provided through the hospital's continuing education.			Training regarding pediatric palliative care issues	Agreement	Agreement	Always	Always	Occasional	Always	Never	Seldom	Always	Always	1. Providing pain control.	5. How to inform families that current treatments might increase physiological suffering in dying Neonates.	6. How to discuss the CPR procedure with families and assist them in ethical decision-making.	2. Nursing care for other symptoms.	3. How to inform families of neonate's progress.	4. How to discuss with colleagues the possibility that the current treatments might increase the physiological suffering of dying Neonates.	12. Personal conflicts with family's requests for continuation of futile life-sustaining measures.	7. Counseling families about death and dying	8. Providing bereavement (the state of or condition of being deprived of a loved one due to their death) and support care for families	9. Dealing with angry families	10. Dealing with the feelings of staff members and building supportive relationships.	11. dealing with one’s own feeling
37	Female	Mild effect	2	Staff Nurse I	Bachelor's degree	No				Training regarding neonatal palliative care issues	Unsure	Agreement	Always	Always	Always	Always	Always	Always	Always	Always	1. Providing pain control.	2. Nursing care for other symptoms.	4. How to discuss with colleagues the possibility that the current treatments might increase the physiological suffering of dying Neonates.	7. Counseling families about death and dying	8. Providing bereavement (the state of or condition of being deprived of a loved one due to their death) and support care for families	9. Dealing with angry families	10. Dealing with the feelings of staff members and building supportive relationships.	12. Personal conflicts with family's requests for continuation of futile life-sustaining measures.	3. How to inform families of neonate's progress.	6. How to discuss the CPR procedure with families and assist them in ethical decision-making.	11. dealing with one’s own feeling	5. How to inform families that current treatments might increase physiological suffering in dying Neonates.
35	Female	Strong effect	3	Staff Nurse I	Bachelor's degree	No				Training regarding pediatric palliative care issues	Agreement	Strong agreement	Seldom	Never	Always	Never	Occasional	Always	Always	Always	3. How to inform families of neonate's progress.	4. How to discuss with colleagues the possibility that the current treatments might increase the physiological suffering of dying Neonates.	1. Providing pain control.	2. Nursing care for other symptoms.	6. How to discuss the CPR procedure with families and assist them in ethical decision-making.	5. How to inform families that current treatments might increase physiological suffering in dying Neonates.	9. Dealing with angry families	8. Providing bereavement (the state of or condition of being deprived of a loved one due to their death) and support care for families	7. Counseling families about death and dying	12. Personal conflicts with family's requests for continuation of futile life-sustaining measures.	10. Dealing with the feelings of staff members and building supportive relationships.	11. dealing with one’s own feeling
27	Female	No religious beliefs	2	Staff Nurse I	Bachelor's degree	No				Training regarding pediatric palliative care issues	Strong agreement	Strong agreement	Occasional	Seldom	Often	Seldom	Often	Often	Always	Always	1. Providing pain control.	2. Nursing care for other symptoms.	5. How to inform families that current treatments might increase physiological suffering in dying Neonates.	4. How to discuss with colleagues the possibility that the current treatments might increase the physiological suffering of dying Neonates.	9. Dealing with angry families	7. Counseling families about death and dying	8. Providing bereavement (the state of or condition of being deprived of a loved one due to their death) and support care for families	12. Personal conflicts with family's requests for continuation of futile life-sustaining measures.	3. How to inform families of neonate's progress.	6. How to discuss the CPR procedure with families and assist them in ethical decision-making.	10. Dealing with the feelings of staff members and building supportive relationships.	11. dealing with one’s own feeling
30	Female	No effect	2	Staff Nurse I	Bachelor's degree	No				Training regarding neonatal palliative care issues	Agreement	Strong agreement	Never	Never	Occasional	Never	Occasional	Seldom	Occasional	Always	1. Providing pain control.	2. Nursing care for other symptoms.	3. How to inform families of neonate's progress.	4. How to discuss with colleagues the possibility that the current treatments might increase the physiological suffering of dying Neonates.	5. How to inform families that current treatments might increase physiological suffering in dying Neonates.	6. How to discuss the CPR procedure with families and assist them in ethical decision-making.	7. Counseling families about death and dying	8. Providing bereavement (the state of or condition of being deprived of a loved one due to their death) and support care for families	11. dealing with one’s own feeling	10. Dealing with the feelings of staff members and building supportive relationships.	9. Dealing with angry families	12. Personal conflicts with family's requests for continuation of futile life-sustaining measures.
36	Female	Mild effect	2	Staff Nurse I	Bachelor's degree	No				Training regarding pediatric palliative care issues	Unsure	Strong agreement	Often	Never	Occasional	Seldom	Seldom	Always	Occasional	Occasional	10. Dealing with the feelings of staff members and building supportive relationships.	1. Providing pain control.	2. Nursing care for other symptoms.	6. How to discuss the CPR procedure with families and assist them in ethical decision-making.	11. dealing with one’s own feeling	4. How to discuss with colleagues the possibility that the current treatments might increase the physiological suffering of dying Neonates.	5. How to inform families that current treatments might increase physiological suffering in dying Neonates.	12. Personal conflicts with family's requests for continuation of futile life-sustaining measures.	3. How to inform families of neonate's progress.	9. Dealing with angry families	7. Counseling families about death and dying	8. Providing bereavement (the state of or condition of being deprived of a loved one due to their death) and support care for families
50	Female	No religious beliefs	20	Charge Nurse	Associate bachelor's degree	No				Training regarding neonatal palliative care issues	Agreement	Strong agreement	Occasional	Often	Seldom	Never	Often	Always	Often	Always	2. Nursing care for other symptoms.	3. How to inform families of neonate's progress.	5. How to inform families that current treatments might increase physiological suffering in dying Neonates.	10. Dealing with the feelings of staff members and building supportive relationships.	8. Providing bereavement (the state of or condition of being deprived of a loved one due to their death) and support care for families	7. Counseling families about death and dying	4. How to discuss with colleagues the possibility that the current treatments might increase the physiological suffering of dying Neonates.	6. How to discuss the CPR procedure with families and assist them in ethical decision-making.	12. Personal conflicts with family's requests for continuation of futile life-sustaining measures.	11. dealing with one’s own feeling	9. Dealing with angry families	1. Providing pain control.
27	Female	Mild effect	2	Staff Nurse II	Bachelor's degree	No				Training regarding neonatal palliative care issues	Agreement	Strong agreement	Often	Occasional	Seldom	Occasional	Never	Seldom	Always	Always	3. How to inform families of neonate's progress.	1. Providing pain control.	2. Nursing care for other symptoms.	9. Dealing with angry families	7. Counseling families about death and dying	5. How to inform families that current treatments might increase physiological suffering in dying Neonates.	8. Providing bereavement (the state of or condition of being deprived of a loved one due to their death) and support care for families	4. How to discuss with colleagues the possibility that the current treatments might increase the physiological suffering of dying Neonates.	6. How to discuss the CPR procedure with families and assist them in ethical decision-making.	11. dealing with one’s own feeling	12. Personal conflicts with family's requests for continuation of futile life-sustaining measures.	10. Dealing with the feelings of staff members and building supportive relationships.
27	Female	No effect	3	Staff Nurse I	Associate bachelor's degree	No				Training regarding neonatal palliative care issues	Agreement	Agreement	Never	Never	Occasional	Seldom	Seldom	Occasional	Occasional	Occasional	1. Providing pain control.	3. How to inform families of neonate's progress.	2. Nursing care for other symptoms.	4. How to discuss with colleagues the possibility that the current treatments might increase the physiological suffering of dying Neonates.	5. How to inform families that current treatments might increase physiological suffering in dying Neonates.	6. How to discuss the CPR procedure with families and assist them in ethical decision-making.	8. Providing bereavement (the state of or condition of being deprived of a loved one due to their death) and support care for families	12. Personal conflicts with family's requests for continuation of futile life-sustaining measures.	9. Dealing with angry families	10. Dealing with the feelings of staff members and building supportive relationships.	7. Counseling families about death and dying	11. dealing with one’s own feeling
31	Female	No effect	6	Staff Nurse I	Bachelor's degree	No				Training regarding neonatal palliative care issues	Unsure	Strong agreement	Never	Never	Never	Never	Never	Occasional	Occasional	Occasional	1. Providing pain control.	2. Nursing care for other symptoms.	4. How to discuss with colleagues the possibility that the current treatments might increase the physiological suffering of dying Neonates.	3. How to inform families of neonate's progress.	5. How to inform families that current treatments might increase physiological suffering in dying Neonates.	7. Counseling families about death and dying	6. How to discuss the CPR procedure with families and assist them in ethical decision-making.	9. Dealing with angry families	8. Providing bereavement (the state of or condition of being deprived of a loved one due to their death) and support care for families	12. Personal conflicts with family's requests for continuation of futile life-sustaining measures.	10. Dealing with the feelings of staff members and building supportive relationships.	11. dealing with one’s own feeling
49	Female	Moderate effect	10	Staff Nurse I	Bachelor's degree	No				Training regarding neonatal palliative care issues	Unsure	Agreement	Never	Never	Never	Never	Never	Never	Never	Never	1. Providing pain control.	2. Nursing care for other symptoms.	3. How to inform families of neonate's progress.	4. How to discuss with colleagues the possibility that the current treatments might increase the physiological suffering of dying Neonates.	5. How to inform families that current treatments might increase physiological suffering in dying Neonates.	6. How to discuss the CPR procedure with families and assist them in ethical decision-making.	7. Counseling families about death and dying	8. Providing bereavement (the state of or condition of being deprived of a loved one due to their death) and support care for families	9. Dealing with angry families	10. Dealing with the feelings of staff members and building supportive relationships.	11. dealing with one’s own feeling	12. Personal conflicts with family's requests for continuation of futile life-sustaining measures.
31	Female	Moderate effect	5	Staff Nurse I	Bachelor's degree	No				Training regarding pediatric palliative care issues	Agreement	Agreement	Occasional	Seldom	Occasional	Seldom	Never	Seldom	Seldom	Seldom	1. Providing pain control.	3. How to inform families of neonate's progress.	5. How to inform families that current treatments might increase physiological suffering in dying Neonates.	2. Nursing care for other symptoms.	4. How to discuss with colleagues the possibility that the current treatments might increase the physiological suffering of dying Neonates.	6. How to discuss the CPR procedure with families and assist them in ethical decision-making.	8. Providing bereavement (the state of or condition of being deprived of a loved one due to their death) and support care for families	11. dealing with one’s own feeling	12. Personal conflicts with family's requests for continuation of futile life-sustaining measures.	10. Dealing with the feelings of staff members and building supportive relationships.	7. Counseling families about death and dying	9. Dealing with angry families
46	Female	Moderate effect	10	Charge Nurse	Bachelor's degree	No				Training regarding neonatal palliative care issues	Agreement	Agreement	Occasional	Never	Often	Never	Never	Always	Always	Always	1. Providing pain control.	12. Personal conflicts with family's requests for continuation of futile life-sustaining measures.	11. dealing with one’s own feeling	2. Nursing care for other symptoms.	3. How to inform families of neonate's progress.	6. How to discuss the CPR procedure with families and assist them in ethical decision-making.	9. Dealing with angry families	8. Providing bereavement (the state of or condition of being deprived of a loved one due to their death) and support care for families	7. Counseling families about death and dying	5. How to inform families that current treatments might increase physiological suffering in dying Neonates.	10. Dealing with the feelings of staff members and building supportive relationships.	4. How to discuss with colleagues the possibility that the current treatments might increase the physiological suffering of dying Neonates.
33	Female	Moderate effect	5	Staff Nurse I	Associate bachelor's degree	No				Training regarding pediatric palliative care issues	Disagreement	Strong agreement	Never	Never	Never	Never	Seldom	Seldom	Occasional	Occasional	1. Providing pain control.	2. Nursing care for other symptoms.	3. How to inform families of neonate's progress.	4. How to discuss with colleagues the possibility that the current treatments might increase the physiological suffering of dying Neonates.	5. How to inform families that current treatments might increase physiological suffering in dying Neonates.	6. How to discuss the CPR procedure with families and assist them in ethical decision-making.	7. Counseling families about death and dying	8. Providing bereavement (the state of or condition of being deprived of a loved one due to their death) and support care for families	9. Dealing with angry families	10. Dealing with the feelings of staff members and building supportive relationships.	11. dealing with one’s own feeling	12. Personal conflicts with family's requests for continuation of futile life-sustaining measures.
38	Male	Strong effect	7	Staff Nurse I	Bachelor's degree	No				Training regarding pediatric palliative care issues	Agreement	Strong agreement	Often	Always	Always	Always	Seldom	Often	Often	Often	1. Providing pain control.	6. How to discuss the CPR procedure with families and assist them in ethical decision-making.	4. How to discuss with colleagues the possibility that the current treatments might increase the physiological suffering of dying Neonates.	3. How to inform families of neonate's progress.	5. How to inform families that current treatments might increase physiological suffering in dying Neonates.	8. Providing bereavement (the state of or condition of being deprived of a loved one due to their death) and support care for families	7. Counseling families about death and dying	2. Nursing care for other symptoms.	10. Dealing with the feelings of staff members and building supportive relationships.	12. Personal conflicts with family's requests for continuation of futile life-sustaining measures.	11. dealing with one’s own feeling	9. Dealing with angry families
27	Female	Mild effect	3	Staff Nurse II	Bachelor's degree	No				Training regarding neonatal palliative care issues	Disagreement	Agreement	Occasional	Always	Always	Always	Seldom	Always	Occasional	Occasional	1. Providing pain control.	3. How to inform families of neonate's progress.	2. Nursing care for other symptoms.	4. How to discuss with colleagues the possibility that the current treatments might increase the physiological suffering of dying Neonates.	12. Personal conflicts with family's requests for continuation of futile life-sustaining measures.	9. Dealing with angry families	6. How to discuss the CPR procedure with families and assist them in ethical decision-making.	5. How to inform families that current treatments might increase physiological suffering in dying Neonates.	8. Providing bereavement (the state of or condition of being deprived of a loved one due to their death) and support care for families	11. dealing with one’s own feeling	7. Counseling families about death and dying	10. Dealing with the feelings of staff members and building supportive relationships.
30	Female	No effect	5	Staff Nurse II	Bachelor's degree	No				Training regarding neonatal palliative care issues	Unsure	Unsure	Never	Never	Never	Never	Never	Never	Never	Seldom	1. Providing pain control.	5. How to inform families that current treatments might increase physiological suffering in dying Neonates.	3. How to inform families of neonate's progress.	7. Counseling families about death and dying	8. Providing bereavement (the state of or condition of being deprived of a loved one due to their death) and support care for families	12. Personal conflicts with family's requests for continuation of futile life-sustaining measures.	11. dealing with one’s own feeling	10. Dealing with the feelings of staff members and building supportive relationships.	6. How to discuss the CPR procedure with families and assist them in ethical decision-making.	4. How to discuss with colleagues the possibility that the current treatments might increase the physiological suffering of dying Neonates.	2. Nursing care for other symptoms.	9. Dealing with angry families
36	Female	Mild effect	10	Staff Nurse I	Bachelor's degree	No				Training regarding neonatal palliative care issues	Unsure	Unsure	Seldom	Always	Seldom	Seldom	Never	Always	Seldom	Always	1. Providing pain control.	8. Providing bereavement (the state of or condition of being deprived of a loved one due to their death) and support care for families	12. Personal conflicts with family's requests for continuation of futile life-sustaining measures.	11. dealing with one’s own feeling	5. How to inform families that current treatments might increase physiological suffering in dying Neonates.	6. How to discuss the CPR procedure with families and assist them in ethical decision-making.	9. Dealing with angry families	7. Counseling families about death and dying	10. Dealing with the feelings of staff members and building supportive relationships.	4. How to discuss with colleagues the possibility that the current treatments might increase the physiological suffering of dying Neonates.	3. How to inform families of neonate's progress.	2. Nursing care for other symptoms.
40	Male	Strong effect	2	Head Nurse	Master's degree	No				Training regarding pediatric palliative care issues	Agreement	Agreement	Occasional	Never	Occasional	Occasional	Occasional	Occasional	Occasional	Occasional	9. Dealing with angry families	12. Personal conflicts with family's requests for continuation of futile life-sustaining measures.	6. How to discuss the CPR procedure with families and assist them in ethical decision-making.	7. Counseling families about death and dying	10. Dealing with the feelings of staff members and building supportive relationships.	11. dealing with one’s own feeling	5. How to inform families that current treatments might increase physiological suffering in dying Neonates.	4. How to discuss with colleagues the possibility that the current treatments might increase the physiological suffering of dying Neonates.	3. How to inform families of neonate's progress.	1. Providing pain control.	2. Nursing care for other symptoms.	8. Providing bereavement (the state of or condition of being deprived of a loved one due to their death) and support care for families
28	Female	No effect	2	Staff Nurse II	Bachelor's degree	No				Training regarding pediatric palliative care issues	Agreement	Agreement	Occasional	Occasional	Occasional	Seldom	Never	Occasional	Always	Always	1. Providing pain control.	12. Personal conflicts with family's requests for continuation of futile life-sustaining measures.	9. Dealing with angry families	6. How to discuss the CPR procedure with families and assist them in ethical decision-making.	7. Counseling families about death and dying	4. How to discuss with colleagues the possibility that the current treatments might increase the physiological suffering of dying Neonates.	5. How to inform families that current treatments might increase physiological suffering in dying Neonates.	10. Dealing with the feelings of staff members and building supportive relationships.	8. Providing bereavement (the state of or condition of being deprived of a loved one due to their death) and support care for families	3. How to inform families of neonate's progress.	2. Nursing care for other symptoms.	11. dealing with one’s own feeling
47	Female	No religious beliefs	7	Staff Nurse I	Associate bachelor's degree	No				Training regarding neonatal palliative care issues	Unsure	Strong agreement	Never	Never	Seldom	Always	Occasional	Occasional	Occasional	Occasional	1. Providing pain control.	2. Nursing care for other symptoms.	3. How to inform families of neonate's progress.	4. How to discuss with colleagues the possibility that the current treatments might increase the physiological suffering of dying Neonates.	5. How to inform families that current treatments might increase physiological suffering in dying Neonates.	6. How to discuss the CPR procedure with families and assist them in ethical decision-making.	7. Counseling families about death and dying	8. Providing bereavement (the state of or condition of being deprived of a loved one due to their death) and support care for families	9. Dealing with angry families	10. Dealing with the feelings of staff members and building supportive relationships.	11. dealing with one’s own feeling	12. Personal conflicts with family's requests for continuation of futile life-sustaining measures.
28	Female	Moderate effect	3	Staff Nurse II	Bachelor's degree	No				Training regarding pediatric palliative care issues	Agreement	Agreement	Never	Never	Never	Never	Seldom	Seldom	Seldom	Seldom	1. Providing pain control.	2. Nursing care for other symptoms.	5. How to inform families that current treatments might increase physiological suffering in dying Neonates.	7. Counseling families about death and dying	8. Providing bereavement (the state of or condition of being deprived of a loved one due to their death) and support care for families	3. How to inform families of neonate's progress.	12. Personal conflicts with family's requests for continuation of futile life-sustaining measures.	11. dealing with one’s own feeling	10. Dealing with the feelings of staff members and building supportive relationships.	9. Dealing with angry families	4. How to discuss with colleagues the possibility that the current treatments might increase the physiological suffering of dying Neonates.	6. How to discuss the CPR procedure with families and assist them in ethical decision-making.
32	Male	Moderate effect	2	Staff Nurse II	Bachelor's degree	No				Training regarding neonatal palliative care issues	Agreement	Agreement	Often	Occasional	Often	Occasional	Occasional	Often	Often	Often	1. Providing pain control.	2. Nursing care for other symptoms.	7. Counseling families about death and dying	9. Dealing with angry families	5. How to inform families that current treatments might increase physiological suffering in dying Neonates.	10. Dealing with the feelings of staff members and building supportive relationships.	8. Providing bereavement (the state of or condition of being deprived of a loved one due to their death) and support care for families	3. How to inform families of neonate's progress.	4. How to discuss with colleagues the possibility that the current treatments might increase the physiological suffering of dying Neonates.	6. How to discuss the CPR procedure with families and assist them in ethical decision-making.	12. Personal conflicts with family's requests for continuation of futile life-sustaining measures.	11. dealing with one’s own feeling
34	Female	Mild effect	2	Staff Nurse I	Bachelor's degree	No				Training regarding neonatal palliative care issues	Unsure	Unsure	Occasional	Never	Occasional	Never	Never	Never	Seldom	Seldom	2. Nursing care for other symptoms.	1. Providing pain control.	6. How to discuss the CPR procedure with families and assist them in ethical decision-making.	3. How to inform families of neonate's progress.	4. How to discuss with colleagues the possibility that the current treatments might increase the physiological suffering of dying Neonates.	5. How to inform families that current treatments might increase physiological suffering in dying Neonates.	7. Counseling families about death and dying	10. Dealing with the feelings of staff members and building supportive relationships.	9. Dealing with angry families	11. dealing with one’s own feeling	12. Personal conflicts with family's requests for continuation of futile life-sustaining measures.	8. Providing bereavement (the state of or condition of being deprived of a loved one due to their death) and support care for families
29	Female	Mild effect	2	Staff Nurse II	Bachelor's degree	No				Training regarding neonatal palliative care issues	Agreement	Agreement	Never	Never	Never	Seldom	Seldom	Never	Seldom	Seldom	1. Providing pain control.	2. Nursing care for other symptoms.	7. Counseling families about death and dying	8. Providing bereavement (the state of or condition of being deprived of a loved one due to their death) and support care for families	4. How to discuss with colleagues the possibility that the current treatments might increase the physiological suffering of dying Neonates.	3. How to inform families of neonate's progress.	5. How to inform families that current treatments might increase physiological suffering in dying Neonates.	6. How to discuss the CPR procedure with families and assist them in ethical decision-making.	9. Dealing with angry families	12. Personal conflicts with family's requests for continuation of futile life-sustaining measures.	10. Dealing with the feelings of staff members and building supportive relationships.	11. dealing with one’s own feeling
35	Female	Mild effect	10	Staff Nurse I	Associate bachelor's degree	No				Training regarding neonatal palliative care issues	Unsure	Unsure	Never	Never	Never	Never	Never	Never	Never	Never	6. How to discuss the CPR procedure with families and assist them in ethical decision-making.	2. Nursing care for other symptoms.	1. Providing pain control.	3. How to inform families of neonate's progress.	10. Dealing with the feelings of staff members and building supportive relationships.	5. How to inform families that current treatments might increase physiological suffering in dying Neonates.	4. How to discuss with colleagues the possibility that the current treatments might increase the physiological suffering of dying Neonates.	12. Personal conflicts with family's requests for continuation of futile life-sustaining measures.	8. Providing bereavement (the state of or condition of being deprived of a loved one due to their death) and support care for families	11. dealing with one’s own feeling	9. Dealing with angry families	7. Counseling families about death and dying
28	Female	Mild effect	4	Staff Nurse II	Bachelor's degree	No				Training regarding pediatric palliative care issues	Agreement	Agreement	Occasional	Occasional	Occasional	Often	Seldom	Often	Often	Often	1. Providing pain control.	2. Nursing care for other symptoms.	3. How to inform families of neonate's progress.	4. How to discuss with colleagues the possibility that the current treatments might increase the physiological suffering of dying Neonates.	5. How to inform families that current treatments might increase physiological suffering in dying Neonates.	6. How to discuss the CPR procedure with families and assist them in ethical decision-making.	7. Counseling families about death and dying	8. Providing bereavement (the state of or condition of being deprived of a loved one due to their death) and support care for families	9. Dealing with angry families	10. Dealing with the feelings of staff members and building supportive relationships.	11. dealing with one’s own feeling	12. Personal conflicts with family's requests for continuation of futile life-sustaining measures.
27	Female	Moderate effect	3	Staff Nurse I	Bachelor's degree	Yes		Formal palliative care training was provided through the hospital's continuing education.		Training regarding adult palliative care issues	Strong agreement	Agreement	Occasional	Occasional	Occasional	Occasional	Often	Often	Occasional	Occasional	1. Providing pain control.	2. Nursing care for other symptoms.	6. How to discuss the CPR procedure with families and assist them in ethical decision-making.	4. How to discuss with colleagues the possibility that the current treatments might increase the physiological suffering of dying Neonates.	5. How to inform families that current treatments might increase physiological suffering in dying Neonates.	7. Counseling families about death and dying	8. Providing bereavement (the state of or condition of being deprived of a loved one due to their death) and support care for families	9. Dealing with angry families	10. Dealing with the feelings of staff members and building supportive relationships.	11. dealing with one’s own feeling	12. Personal conflicts with family's requests for continuation of futile life-sustaining measures.	3. How to inform families of neonate's progress.
36	Female	Moderate effect	5	Charge Nurse	Master's degree	Yes	Formal palliative care training was provided through the school			Training regarding neonatal palliative care issues	Agreement	Agreement	Never	Never	Occasional	Occasional	Never	Often	Often	Always	8. Providing bereavement (the state of or condition of being deprived of a loved one due to their death) and support care for families	11. dealing with one’s own feeling	10. Dealing with the feelings of staff members and building supportive relationships.	12. Personal conflicts with family's requests for continuation of futile life-sustaining measures.	7. Counseling families about death and dying	9. Dealing with angry families	5. How to inform families that current treatments might increase physiological suffering in dying Neonates.	4. How to discuss with colleagues the possibility that the current treatments might increase the physiological suffering of dying Neonates.	6. How to discuss the CPR procedure with families and assist them in ethical decision-making.	1. Providing pain control.	3. How to inform families of neonate's progress.	2. Nursing care for other symptoms.
31	Female	Moderate effect	8	Staff Nurse I	Bachelor's degree	No				Training regarding neonatal palliative care issues	Agreement	Agreement	Never	Never	Never	Never	Seldom	Never	Seldom	Seldom	1. Providing pain control.	2. Nursing care for other symptoms.	7. Counseling families about death and dying	3. How to inform families of neonate's progress.	5. How to inform families that current treatments might increase physiological suffering in dying Neonates.	9. Dealing with angry families	6. How to discuss the CPR procedure with families and assist them in ethical decision-making.	8. Providing bereavement (the state of or condition of being deprived of a loved one due to their death) and support care for families	10. Dealing with the feelings of staff members and building supportive relationships.	4. How to discuss with colleagues the possibility that the current treatments might increase the physiological suffering of dying Neonates.	12. Personal conflicts with family's requests for continuation of futile life-sustaining measures.	11. dealing with one’s own feeling
27	Female	Strong effect	5	Staff Nurse II	Bachelor's degree	Yes			I received training from a professional association, such as Saudi council for Health specialties.	Training regarding neonatal palliative care issues	Agreement	Strong agreement	Seldom	Always	Always	Seldom	Seldom	Often	Often	Often	1. Providing pain control.	2. Nursing care for other symptoms.	9. Dealing with angry families	7. Counseling families about death and dying	11. dealing with one’s own feeling	3. How to inform families of neonate's progress.	5. How to inform families that current treatments might increase physiological suffering in dying Neonates.	6. How to discuss the CPR procedure with families and assist them in ethical decision-making.	8. Providing bereavement (the state of or condition of being deprived of a loved one due to their death) and support care for families	4. How to discuss with colleagues the possibility that the current treatments might increase the physiological suffering of dying Neonates.	12. Personal conflicts with family's requests for continuation of futile life-sustaining measures.	10. Dealing with the feelings of staff members and building supportive relationships.
25	Female	No effect	3	Staff Nurse III	Bachelor's degree	No				Training regarding neonatal palliative care issues	Agreement	Unsure	Seldom	Seldom	Often	Seldom	Often	Always	Always	Always	3. How to inform families of neonate's progress.	7. Counseling families about death and dying	8. Providing bereavement (the state of or condition of being deprived of a loved one due to their death) and support care for families	12. Personal conflicts with family's requests for continuation of futile life-sustaining measures.	5. How to inform families that current treatments might increase physiological suffering in dying Neonates.	1. Providing pain control.	2. Nursing care for other symptoms.	9. Dealing with angry families	4. How to discuss with colleagues the possibility that the current treatments might increase the physiological suffering of dying Neonates.	6. How to discuss the CPR procedure with families and assist them in ethical decision-making.	11. dealing with one’s own feeling	10. Dealing with the feelings of staff members and building supportive relationships.
33	Female	No effect	3	Staff Nurse II	Bachelor's degree	Yes	Formal palliative care training was provided through the school	Formal palliative care training was provided through the hospital's continuing education.		Training regarding pediatric palliative care issues	Agreement	Strong agreement	Never	Never	Never	Never	Seldom	Seldom	Often	Often	1. Providing pain control.	2. Nursing care for other symptoms.	9. Dealing with angry families	3. How to inform families of neonate's progress.	5. How to inform families that current treatments might increase physiological suffering in dying Neonates.	12. Personal conflicts with family's requests for continuation of futile life-sustaining measures.	7. Counseling families about death and dying	6. How to discuss the CPR procedure with families and assist them in ethical decision-making.	8. Providing bereavement (the state of or condition of being deprived of a loved one due to their death) and support care for families	10. Dealing with the feelings of staff members and building supportive relationships.	4. How to discuss with colleagues the possibility that the current treatments might increase the physiological suffering of dying Neonates.	11. dealing with one’s own feeling
28	Female	No effect	5	Staff Nurse II	Bachelor's degree	No				Training regarding neonatal palliative care issues	Strong agreement	Agreement	Occasional	Occasional	Occasional	Occasional	Occasional	Occasional	Occasional	Always	11. dealing with one’s own feeling	10. Dealing with the feelings of staff members and building supportive relationships.	1. Providing pain control.	5. How to inform families that current treatments might increase physiological suffering in dying Neonates.	8. Providing bereavement (the state of or condition of being deprived of a loved one due to their death) and support care for families	7. Counseling families about death and dying	6. How to discuss the CPR procedure with families and assist them in ethical decision-making.	4. How to discuss with colleagues the possibility that the current treatments might increase the physiological suffering of dying Neonates.	3. How to inform families of neonate's progress.	9. Dealing with angry families	2. Nursing care for other symptoms.	12. Personal conflicts with family's requests for continuation of futile life-sustaining measures.
34	Female	No effect	8	Staff Nurse I	Bachelor's degree	No				Training regarding neonatal palliative care issues	Strong disagreement	Strong disagreement	Never	Never	Never	Never	Never	Seldom	Always	Always	1. Providing pain control.	2. Nursing care for other symptoms.	3. How to inform families of neonate's progress.	5. How to inform families that current treatments might increase physiological suffering in dying Neonates.	6. How to discuss the CPR procedure with families and assist them in ethical decision-making.	7. Counseling families about death and dying	8. Providing bereavement (the state of or condition of being deprived of a loved one due to their death) and support care for families	4. How to discuss with colleagues the possibility that the current treatments might increase the physiological suffering of dying Neonates.	11. dealing with one’s own feeling	12. Personal conflicts with family's requests for continuation of futile life-sustaining measures.	9. Dealing with angry families	10. Dealing with the feelings of staff members and building supportive relationships.
30	Female	Mild effect	8	Staff Nurse I	Bachelor's degree	No				Training regarding pediatric palliative care issues	Unsure	Agreement	Often	Often	Often	Often	Often	Often	Often	Often	2. Nursing care for other symptoms.	1. Providing pain control.	12. Personal conflicts with family's requests for continuation of futile life-sustaining measures.	11. dealing with one’s own feeling	10. Dealing with the feelings of staff members and building supportive relationships.	9. Dealing with angry families	7. Counseling families about death and dying	8. Providing bereavement (the state of or condition of being deprived of a loved one due to their death) and support care for families	6. How to discuss the CPR procedure with families and assist them in ethical decision-making.	5. How to inform families that current treatments might increase physiological suffering in dying Neonates.	3. How to inform families of neonate's progress.	4. How to discuss with colleagues the possibility that the current treatments might increase the physiological suffering of dying Neonates.
51	Female	No effect	12	Staff Nurse I	Bachelor's degree	Yes	Formal palliative care training was provided through the school			Training regarding neonatal palliative care issues	Agreement	Agreement	Seldom	Often	Often	Often	Often	Often	Often	Often	2. Nursing care for other symptoms.	8. Providing bereavement (the state of or condition of being deprived of a loved one due to their death) and support care for families	12. Personal conflicts with family's requests for continuation of futile life-sustaining measures.	11. dealing with one’s own feeling	10. Dealing with the feelings of staff members and building supportive relationships.	7. Counseling families about death and dying	9. Dealing with angry families	5. How to inform families that current treatments might increase physiological suffering in dying Neonates.	6. How to discuss the CPR procedure with families and assist them in ethical decision-making.	1. Providing pain control.	3. How to inform families of neonate's progress.	4. How to discuss with colleagues the possibility that the current treatments might increase the physiological suffering of dying Neonates.
30	Female	Mild effect	8	Staff Nurse III	Master's degree	Yes	I received training from a professional association, such as Saudi council for Health specialties.			Training regarding neonatal palliative care issues	Strong disagreement	Strong disagreement	Occasional	Occasional	Occasional	Never	Occasional	Occasional	Occasional	Occasional	1. Providing pain control.	2. Nursing care for other symptoms.	3. How to inform families of neonate's progress.	4. How to discuss with colleagues the possibility that the current treatments might increase the physiological suffering of dying Neonates.	5. How to inform families that current treatments might increase physiological suffering in dying Neonates.	6. How to discuss the CPR procedure with families and assist them in ethical decision-making.	7. Counseling families about death and dying	8. Providing bereavement (the state of or condition of being deprived of a loved one due to their death) and support care for families	9. Dealing with angry families	10. Dealing with the feelings of staff members and building supportive relationships.	11. dealing with one’s own feeling	12. Personal conflicts with family's requests for continuation of futile life-sustaining measures.
48	Female	No effect	8	Staff Nurse I	Bachelor's degree	No				Training regarding neonatal palliative care issues	Strong agreement	Strong agreement	Occasional	Seldom	Never	Occasional	Occasional	Seldom	Seldom	Always	5. How to inform families that current treatments might increase physiological suffering in dying Neonates.	9. Dealing with angry families	11. dealing with one’s own feeling	10. Dealing with the feelings of staff members and building supportive relationships.	7. Counseling families about death and dying	3. How to inform families of neonate's progress.	6. How to discuss the CPR procedure with families and assist them in ethical decision-making.	2. Nursing care for other symptoms.	1. Providing pain control.	8. Providing bereavement (the state of or condition of being deprived of a loved one due to their death) and support care for families	12. Personal conflicts with family's requests for continuation of futile life-sustaining measures.	4. How to discuss with colleagues the possibility that the current treatments might increase the physiological suffering of dying Neonates.
27	Female	Strong effect	2	Staff Nurse I	Bachelor's degree	No				Training regarding pediatric palliative care issues	Agreement	Agreement	Occasional	Occasional	Seldom	Seldom	Never	Never	Seldom	Seldom	5. How to inform families that current treatments might increase physiological suffering in dying Neonates.	6. How to discuss the CPR procedure with families and assist them in ethical decision-making.	8. Providing bereavement (the state of or condition of being deprived of a loved one due to their death) and support care for families	10. Dealing with the feelings of staff members and building supportive relationships.	11. dealing with one’s own feeling	7. Counseling families about death and dying	3. How to inform families of neonate's progress.	12. Personal conflicts with family's requests for continuation of futile life-sustaining measures.	1. Providing pain control.	2. Nursing care for other symptoms.	9. Dealing with angry families	4. How to discuss with colleagues the possibility that the current treatments might increase the physiological suffering of dying Neonates.
53	Female	Mild effect	25	Charge Nurse	Bachelor's degree	No				Training regarding neonatal palliative care issues	Agreement	Agreement	Never	Never	Never	Never	Occasional	Seldom	Often	Seldom	11. dealing with one’s own feeling	10. Dealing with the feelings of staff members and building supportive relationships.	2. Nursing care for other symptoms.	5. How to inform families that current treatments might increase physiological suffering in dying Neonates.	4. How to discuss with colleagues the possibility that the current treatments might increase the physiological suffering of dying Neonates.	12. Personal conflicts with family's requests for continuation of futile life-sustaining measures.	8. Providing bereavement (the state of or condition of being deprived of a loved one due to their death) and support care for families	6. How to discuss the CPR procedure with families and assist them in ethical decision-making.	7. Counseling families about death and dying	3. How to inform families of neonate's progress.	9. Dealing with angry families	1. Providing pain control.
46	Female	No religious beliefs	13	Staff Nurse I	Bachelor's degree	Yes	Formal palliative care training was provided through the hospital's continuing education.			Training regarding neonatal palliative care issues	Strong agreement	Strong agreement	Occasional	Occasional	Occasional	Occasional	Occasional	Occasional	Occasional	Occasional	6. How to discuss the CPR procedure with families and assist them in ethical decision-making.	7. Counseling families about death and dying	10. Dealing with the feelings of staff members and building supportive relationships.	3. How to inform families of neonate's progress.	4. How to discuss with colleagues the possibility that the current treatments might increase the physiological suffering of dying Neonates.	2. Nursing care for other symptoms.	11. dealing with one’s own feeling	5. How to inform families that current treatments might increase physiological suffering in dying Neonates.	8. Providing bereavement (the state of or condition of being deprived of a loved one due to their death) and support care for families	12. Personal conflicts with family's requests for continuation of futile life-sustaining measures.	9. Dealing with angry families	1. Providing pain control.
36	Female	Strong effect	5	Staff Nurse II	Associate bachelor's degree	No				Training regarding neonatal palliative care issues	Unsure	Strong agreement	Always	Always	Always	Always	Always	Occasional	Always	Always	1. Providing pain control.	10. Dealing with the feelings of staff members and building supportive relationships.	2. Nursing care for other symptoms.	12. Personal conflicts with family's requests for continuation of futile life-sustaining measures.	6. How to discuss the CPR procedure with families and assist them in ethical decision-making.	11. dealing with one’s own feeling	8. Providing bereavement (the state of or condition of being deprived of a loved one due to their death) and support care for families	3. How to inform families of neonate's progress.	4. How to discuss with colleagues the possibility that the current treatments might increase the physiological suffering of dying Neonates.	5. How to inform families that current treatments might increase physiological suffering in dying Neonates.	7. Counseling families about death and dying	9. Dealing with angry families
48	Female	Moderate effect	17	Charge Nurse	Bachelor's degree	No				Training regarding neonatal palliative care issues	Disagreement	Agreement	Often	Often	Seldom	Always	Always	Often	Always	Always	1. Providing pain control.	3. How to inform families of neonate's progress.	7. Counseling families about death and dying	8. Providing bereavement (the state of or condition of being deprived of a loved one due to their death) and support care for families	6. How to discuss the CPR procedure with families and assist them in ethical decision-making.	5. How to inform families that current treatments might increase physiological suffering in dying Neonates.	4. How to discuss with colleagues the possibility that the current treatments might increase the physiological suffering of dying Neonates.	9. Dealing with angry families	2. Nursing care for other symptoms.	12. Personal conflicts with family's requests for continuation of futile life-sustaining measures.	11. dealing with one’s own feeling	10. Dealing with the feelings of staff members and building supportive relationships.
27	Female	Strong effect	5	Staff Nurse II	Bachelor's degree	No				Training regarding pediatric palliative care issues	Agreement	Agreement	Seldom	Occasional	Seldom	Seldom	Seldom	Occasional	Occasional	Occasional	12. Personal conflicts with family's requests for continuation of futile life-sustaining measures.	3. How to inform families of neonate's progress.	7. Counseling families about death and dying	1. Providing pain control.	8. Providing bereavement (the state of or condition of being deprived of a loved one due to their death) and support care for families	10. Dealing with the feelings of staff members and building supportive relationships.	6. How to discuss the CPR procedure with families and assist them in ethical decision-making.	9. Dealing with angry families	2. Nursing care for other symptoms.	4. How to discuss with colleagues the possibility that the current treatments might increase the physiological suffering of dying Neonates.	5. How to inform families that current treatments might increase physiological suffering in dying Neonates.	11. dealing with one’s own feeling
34	Female	Strong effect	8	Staff Nurse I	Bachelor's degree	No				Training regarding neonatal palliative care issues	Strong agreement	Strong agreement	Always	Never	Occasional	Never	Always	Always	Always	Always	2. Nursing care for other symptoms.	1. Providing pain control.	4. How to discuss with colleagues the possibility that the current treatments might increase the physiological suffering of dying Neonates.	5. How to inform families that current treatments might increase physiological suffering in dying Neonates.	6. How to discuss the CPR procedure with families and assist them in ethical decision-making.	7. Counseling families about death and dying	8. Providing bereavement (the state of or condition of being deprived of a loved one due to their death) and support care for families	3. How to inform families of neonate's progress.	11. dealing with one’s own feeling	12. Personal conflicts with family's requests for continuation of futile life-sustaining measures.	9. Dealing with angry families	10. Dealing with the feelings of staff members and building supportive relationships.
37	Female	Strong effect	8	Staff Nurse I	Bachelor's degree	No				Training regarding neonatal palliative care issues	Agreement	Strong agreement	Occasional	Occasional	Always	Occasional	Occasional	Occasional	Occasional	Always	3. How to inform families of neonate's progress.	7. Counseling families about death and dying	5. How to inform families that current treatments might increase physiological suffering in dying Neonates.	12. Personal conflicts with family's requests for continuation of futile life-sustaining measures.	4. How to discuss with colleagues the possibility that the current treatments might increase the physiological suffering of dying Neonates.	6. How to discuss the CPR procedure with families and assist them in ethical decision-making.	2. Nursing care for other symptoms.	11. dealing with one’s own feeling	1. Providing pain control.	8. Providing bereavement (the state of or condition of being deprived of a loved one due to their death) and support care for families	9. Dealing with angry families	10. Dealing with the feelings of staff members and building supportive relationships.
35	Female	Strong effect	7	Staff Nurse I	Bachelor's degree	Yes	I received training from a professional association, such as Saudi council for Health specialties.			Training regarding neonatal palliative care issues	Strong agreement	Strong agreement	Often	Always	Often	Always	Often	Always	Always	Always	3. How to inform families of neonate's progress.	1. Providing pain control.	2. Nursing care for other symptoms.	4. How to discuss with colleagues the possibility that the current treatments might increase the physiological suffering of dying Neonates.	6. How to discuss the CPR procedure with families and assist them in ethical decision-making.	5. How to inform families that current treatments might increase physiological suffering in dying Neonates.	7. Counseling families about death and dying	8. Providing bereavement (the state of or condition of being deprived of a loved one due to their death) and support care for families	10. Dealing with the feelings of staff members and building supportive relationships.	9. Dealing with angry families	11. dealing with one’s own feeling	12. Personal conflicts with family's requests for continuation of futile life-sustaining measures.
31	Female	No religious beliefs	10	Staff Nurse I	Bachelor's degree	No				Training regarding neonatal palliative care issues	Agreement	Agreement	Always	Always	Seldom	Always	Seldom	Occasional	Always	Always	5. How to inform families that current treatments might increase physiological suffering in dying Neonates.	4. How to discuss with colleagues the possibility that the current treatments might increase the physiological suffering of dying Neonates.	3. How to inform families of neonate's progress.	6. How to discuss the CPR procedure with families and assist them in ethical decision-making.	7. Counseling families about death and dying	12. Personal conflicts with family's requests for continuation of futile life-sustaining measures.	9. Dealing with angry families	1. Providing pain control.	2. Nursing care for other symptoms.	8. Providing bereavement (the state of or condition of being deprived of a loved one due to their death) and support care for families	10. Dealing with the feelings of staff members and building supportive relationships.	12. Personal conflicts with family's requests for continuation of futile life-sustaining measures.
36	Female	Strong effect	9	Staff Nurse I	Bachelor's degree	Yes	Formal palliative care training was provided through the hospital's continuing education.			Training regarding neonatal palliative care issues	Agreement	Strong agreement	Never	Never	Never	Never	Seldom	Seldom	Seldom	Occasional	1. Providing pain control.	6. How to discuss the CPR procedure with families and assist them in ethical decision-making.	2. Nursing care for other symptoms.	3. How to inform families of neonate's progress.	4. How to discuss with colleagues the possibility that the current treatments might increase the physiological suffering of dying Neonates.	5. How to inform families that current treatments might increase physiological suffering in dying Neonates.	7. Counseling families about death and dying	8. Providing bereavement (the state of or condition of being deprived of a loved one due to their death) and support care for families	9. Dealing with angry families	10. Dealing with the feelings of staff members and building supportive relationships.	11. dealing with one’s own feeling	12. Personal conflicts with family's requests for continuation of futile life-sustaining measures.
27	Female	No religious beliefs	4	Staff Nurse II	Bachelor's degree	Yes	Formal palliative care training was provided through the school			Training regarding neonatal palliative care issues	Unsure	Agreement	Never	Seldom	Always	Never	Never	Occasional	Occasional	Always	10. Dealing with the feelings of staff members and building supportive relationships.	11. dealing with one’s own feeling	12. Personal conflicts with family's requests for continuation of futile life-sustaining measures.	6. How to discuss the CPR procedure with families and assist them in ethical decision-making.	9. Dealing with angry families	8. Providing bereavement (the state of or condition of being deprived of a loved one due to their death) and support care for families	7. Counseling families about death and dying	5. How to inform families that current treatments might increase physiological suffering in dying Neonates.	3. How to inform families of neonate's progress.	4. How to discuss with colleagues the possibility that the current treatments might increase the physiological suffering of dying Neonates.	2. Nursing care for other symptoms.	1. Providing pain control.
47	Female	No effect	8	Staff Nurse I	Bachelor's degree	No					Unsure	Disagreement	Never	Seldom	Never	Never	Never	Seldom	Occasional	Occasional	1. Providing pain control.	3. How to inform families of neonate's progress.	2. Nursing care for other symptoms.	7. Counseling families about death and dying	4. How to discuss with colleagues the possibility that the current treatments might increase the physiological suffering of dying Neonates.	5. How to inform families that current treatments might increase physiological suffering in dying Neonates.	8. Providing bereavement (the state of or condition of being deprived of a loved one due to their death) and support care for families	9. Dealing with angry families	10. Dealing with the feelings of staff members and building supportive relationships.	11. dealing with one’s own feeling	12. Personal conflicts with family's requests for continuation of futile life-sustaining measures.	6. How to discuss the CPR procedure with families and assist them in ethical decision-making.
29	Female	Mild effect	4	Staff Nurse I	Bachelor's degree	No				Training regarding pediatric palliative care issues	Agreement	Agreement	Occasional	Occasional	Occasional	Occasional	Often	Occasional	Often	Often	7. Counseling families about death and dying	1. Providing pain control.	2. Nursing care for other symptoms.	3. How to inform families of neonate's progress.	5. How to inform families that current treatments might increase physiological suffering in dying Neonates.	4. How to discuss with colleagues the possibility that the current treatments might increase the physiological suffering of dying Neonates.	8. Providing bereavement (the state of or condition of being deprived of a loved one due to their death) and support care for families	6. How to discuss the CPR procedure with families and assist them in ethical decision-making.	10. Dealing with the feelings of staff members and building supportive relationships.	11. dealing with one’s own feeling	12. Personal conflicts with family's requests for continuation of futile life-sustaining measures.	9. Dealing with angry families
45	Female	No effect	9	Charge Nurse	Bachelor's degree	No				Training regarding neonatal palliative care issues	Agreement	Agreement	Always	Always	Always	Seldom	Often	Often	Often	Always	1. Providing pain control.	5. How to inform families that current treatments might increase physiological suffering in dying Neonates.	3. How to inform families of neonate's progress.	8. Providing bereavement (the state of or condition of being deprived of a loved one due to their death) and support care for families	9. Dealing with angry families	7. Counseling families about death and dying	10. Dealing with the feelings of staff members and building supportive relationships.	6. How to discuss the CPR procedure with families and assist them in ethical decision-making.	4. How to discuss with colleagues the possibility that the current treatments might increase the physiological suffering of dying Neonates.	2. Nursing care for other symptoms.	12. Personal conflicts with family's requests for continuation of futile life-sustaining measures.	11. dealing with one’s own feeling
26	Female	Strong effect	3	Staff Nurse II	Bachelor's degree	No				Training regarding pediatric palliative care issues	Strong agreement	Strong agreement	Often	Often	Often	Often	Often	Often	Often	Often	7. Counseling families about death and dying	2. Nursing care for other symptoms.	6. How to discuss the CPR procedure with families and assist them in ethical decision-making.	9. Dealing with angry families	10. Dealing with the feelings of staff members and building supportive relationships.	11. dealing with one’s own feeling	2. Nursing care for other symptoms.	4. How to discuss with colleagues the possibility that the current treatments might increase the physiological suffering of dying Neonates.	8. Providing bereavement (the state of or condition of being deprived of a loved one due to their death) and support care for families	12. Personal conflicts with family's requests for continuation of futile life-sustaining measures.	3. How to inform families of neonate's progress.	5. How to inform families that current treatments might increase physiological suffering in dying Neonates.
53	Female	Moderate effect	25	Charge Nurse	Bachelor's degree	No				Training regarding neonatal palliative care issues	Unsure	Strong agreement	Occasional	Seldom	Occasional	Seldom	Seldom	Occasional	Often	Occasional	8. Providing bereavement (the state of or condition of being deprived of a loved one due to their death) and support care for families	12. Personal conflicts with family's requests for continuation of futile life-sustaining measures.	11. dealing with one’s own feeling	6. How to discuss the CPR procedure with families and assist them in ethical decision-making.	9. Dealing with angry families	1. Providing pain control.	5. How to inform families that current treatments might increase physiological suffering in dying Neonates.	3. How to inform families of neonate's progress.	10. Dealing with the feelings of staff members and building supportive relationships.	7. Counseling families about death and dying	4. How to discuss with colleagues the possibility that the current treatments might increase the physiological suffering of dying Neonates.	2. Nursing care for other symptoms.
26	Female	Strong effect	3	Staff Nurse II	Bachelor's degree	No				Training regarding pediatric palliative care issues	Strong agreement	Strong agreement	Often	Often	Often	Often	Often	Often	Often	Often	1. Providing pain control.	6. How to discuss the CPR procedure with families and assist them in ethical decision-making.	9. Dealing with angry families	10. Dealing with the feelings of staff members and building supportive relationships.	7. Counseling families about death and dying	5. How to inform families that current treatments might increase physiological suffering in dying Neonates.	4. How to discuss with colleagues the possibility that the current treatments might increase the physiological suffering of dying Neonates.	3. How to inform families of neonate's progress.	2. Nursing care for other symptoms.	8. Providing bereavement (the state of or condition of being deprived of a loved one due to their death) and support care for families	11. dealing with one’s own feeling	12. Personal conflicts with family's requests for continuation of futile life-sustaining measures.
32	Female	Strong effect	11	Staff Nurse I	Associate bachelor's degree	No				Training regarding neonatal palliative care issues	Strong agreement	Strong agreement	Often	Often	Seldom	Occasional	Often	Always	Always	Always	1. Providing pain control.	2. Nursing care for other symptoms.	6. How to discuss the CPR procedure with families and assist them in ethical decision-making.	12. Personal conflicts with family's requests for continuation of futile life-sustaining measures.	8. Providing bereavement (the state of or condition of being deprived of a loved one due to their death) and support care for families	9. Dealing with angry families	7. Counseling families about death and dying	10. Dealing with the feelings of staff members and building supportive relationships.	11. dealing with one’s own feeling	4. How to discuss with colleagues the possibility that the current treatments might increase the physiological suffering of dying Neonates.	3. How to inform families of neonate's progress.	5. How to inform families that current treatments might increase physiological suffering in dying Neonates.
52	Female	No effect	10	Staff Nurse I	Bachelor's degree	Yes	Formal palliative care training was provided through the hospital's continuing education.			Training regarding neonatal palliative care issues	Disagreement	Strong agreement	Never	Seldom	Seldom	Seldom	Seldom	Seldom	Seldom	Seldom	3. How to inform families of neonate's progress.	2. Nursing care for other symptoms.	1. Providing pain control.	9. Dealing with angry families	7. Counseling families about death and dying	8. Providing bereavement (the state of or condition of being deprived of a loved one due to their death) and support care for families	12. Personal conflicts with family's requests for continuation of futile life-sustaining measures.	5. How to inform families that current treatments might increase physiological suffering in dying Neonates.	6. How to discuss the CPR procedure with families and assist them in ethical decision-making.	4. How to discuss with colleagues the possibility that the current treatments might increase the physiological suffering of dying Neonates.	11. dealing with one’s own feeling	10. Dealing with the feelings of staff members and building supportive relationships.
53	Male	Strong effect	30	Head Nurse	Bachelor's degree	Yes	Formal palliative care training was provided through the hospital's continuing education.			Training regarding neonatal palliative care issues	Disagreement	Strong agreement	Often	Occasional	Always	Occasional	Seldom	Often	Often	Often	9. Dealing with angry families	12. Personal conflicts with family's requests for continuation of futile life-sustaining measures.	7. Counseling families about death and dying	8. Providing bereavement (the state of or condition of being deprived of a loved one due to their death) and support care for families	2. Nursing care for other symptoms.	1. Providing pain control.	5. How to inform families that current treatments might increase physiological suffering in dying Neonates.	4. How to discuss with colleagues the possibility that the current treatments might increase the physiological suffering of dying Neonates.	3. How to inform families of neonate's progress.	6. How to discuss the CPR procedure with families and assist them in ethical decision-making.	10. Dealing with the feelings of staff members and building supportive relationships.	11. dealing with one’s own feeling
38	Female	Moderate effect	10	Staff Nurse I	Bachelor's degree	No					Unsure	Agreement	Seldom	Occasional	Occasional	Seldom	Occasional	Seldom	Occasional	Occasional	1. Providing pain control.	2. Nursing care for other symptoms.	3. How to inform families of neonate's progress.	4. How to discuss with colleagues the possibility that the current treatments might increase the physiological suffering of dying Neonates.	5. How to inform families that current treatments might increase physiological suffering in dying Neonates.	6. How to discuss the CPR procedure with families and assist them in ethical decision-making.	7. Counseling families about death and dying	8. Providing bereavement (the state of or condition of being deprived of a loved one due to their death) and support care for families	9. Dealing with angry families	10. Dealing with the feelings of staff members and building supportive relationships.	11. dealing with one’s own feeling	12. Personal conflicts with family's requests for continuation of futile life-sustaining measures.
46	Female	Moderate effect	13	Staff Nurse I	Bachelor's degree	Yes	Formal palliative care training was provided through the school			Training regarding neonatal palliative care issues	Strong agreement	Strong agreement	Occasional	Occasional	Occasional	Occasional	Occasional	Occasional	Occasional	Occasional	3. How to inform families of neonate's progress.	11. dealing with one’s own feeling	7. Counseling families about death and dying	1. Providing pain control.	8. Providing bereavement (the state of or condition of being deprived of a loved one due to their death) and support care for families	5. How to inform families that current treatments might increase physiological suffering in dying Neonates.	6. How to discuss the CPR procedure with families and assist them in ethical decision-making.	9. Dealing with angry families	2. Nursing care for other symptoms.	4. How to discuss with colleagues the possibility that the current treatments might increase the physiological suffering of dying Neonates.	12. Personal conflicts with family's requests for continuation of futile life-sustaining measures.	10. Dealing with the feelings of staff members and building supportive relationships.
34	Female	Strong effect	13	Staff Nurse II	Associate bachelor's degree	Yes	Formal palliative care training was provided through the hospital's continuing education.			Training regarding neonatal palliative care issues	Strong agreement	Strong agreement	Often	Seldom	Often	Seldom	Seldom	Seldom	Occasional	Always	1. Providing pain control.	4. How to discuss with colleagues the possibility that the current treatments might increase the physiological suffering of dying Neonates.	3. How to inform families of neonate's progress.	2. Nursing care for other symptoms.	9. Dealing with angry families	11. dealing with one’s own feeling	8. Providing bereavement (the state of or condition of being deprived of a loved one due to their death) and support care for families	12. Personal conflicts with family's requests for continuation of futile life-sustaining measures.	10. Dealing with the feelings of staff members and building supportive relationships.	7. Counseling families about death and dying	6. How to discuss the CPR procedure with families and assist them in ethical decision-making.	5. How to inform families that current treatments might increase physiological suffering in dying Neonates.
36	Female	Mild effect	13	Staff Nurse I	Associate bachelor's degree	No				Training regarding neonatal palliative care issues	Strong agreement	Strong agreement	Occasional	Always	Often	Always	Occasional	Often	Often	Always	2. Nursing care for other symptoms.	1. Providing pain control.	11. dealing with one’s own feeling	8. Providing bereavement (the state of or condition of being deprived of a loved one due to their death) and support care for families	6. How to discuss the CPR procedure with families and assist them in ethical decision-making.	12. Personal conflicts with family's requests for continuation of futile life-sustaining measures.	5. How to inform families that current treatments might increase physiological suffering in dying Neonates.	10. Dealing with the feelings of staff members and building supportive relationships.	3. How to inform families of neonate's progress.	7. Counseling families about death and dying	4. How to discuss with colleagues the possibility that the current treatments might increase the physiological suffering of dying Neonates.	9. Dealing with angry families
31	Female	Mild effect	7	Staff Nurse I	Bachelor's degree	Yes	Formal palliative care training was provided through the hospital's continuing education.			Training regarding neonatal palliative care issues	Strong agreement	Strong agreement	Occasional	Always	Always	Always	Often	Often	Often	Often	5. How to inform families that current treatments might increase physiological suffering in dying Neonates.	1. Providing pain control.	11. dealing with one’s own feeling	8. Providing bereavement (the state of or condition of being deprived of a loved one due to their death) and support care for families	6. How to discuss the CPR procedure with families and assist them in ethical decision-making.	12. Personal conflicts with family's requests for continuation of futile life-sustaining measures.	3. How to inform families of neonate's progress.	10. Dealing with the feelings of staff members and building supportive relationships.	7. Counseling families about death and dying	2. Nursing care for other symptoms.	9. Dealing with angry families	4. How to discuss with colleagues the possibility that the current treatments might increase the physiological suffering of dying Neonates.
51	Female	Mild effect	13	Staff Nurse I	Bachelor's degree	No				Training regarding neonatal palliative care issues	Strong agreement	Strong agreement	Seldom	Seldom	Always	Seldom	Seldom	Seldom	Often	Always	2. Nursing care for other symptoms.	9. Dealing with angry families	12. Personal conflicts with family's requests for continuation of futile life-sustaining measures.	10. Dealing with the feelings of staff members and building supportive relationships.	3. How to inform families of neonate's progress.	7. Counseling families about death and dying	4. How to discuss with colleagues the possibility that the current treatments might increase the physiological suffering of dying Neonates.	5. How to inform families that current treatments might increase physiological suffering in dying Neonates.	1. Providing pain control.	6. How to discuss the CPR procedure with families and assist them in ethical decision-making.	8. Providing bereavement (the state of or condition of being deprived of a loved one due to their death) and support care for families	11. dealing with one’s own feeling
30	Female	Strong effect	8	Staff Nurse I	Bachelor's degree	No				Training regarding pediatric palliative care issues	Strong agreement	Agreement	Occasional	Occasional	Occasional	Occasional	Occasional	Occasional	Occasional	Occasional	1. Providing pain control.	2. Nursing care for other symptoms.	3. How to inform families of neonate's progress.	4. How to discuss with colleagues the possibility that the current treatments might increase the physiological suffering of dying Neonates.	5. How to inform families that current treatments might increase physiological suffering in dying Neonates.	6. How to discuss the CPR procedure with families and assist them in ethical decision-making.	7. Counseling families about death and dying	8. Providing bereavement (the state of or condition of being deprived of a loved one due to their death) and support care for families	9. Dealing with angry families	10. Dealing with the feelings of staff members and building supportive relationships.	11. dealing with one’s own feeling	12. Personal conflicts with family's requests for continuation of futile life-sustaining measures.
49	Female	No effect	9	Staff Nurse I	Bachelor's degree	No				Training regarding neonatal palliative care issues	Unsure	Agreement	Never	Seldom	Seldom	Seldom	Seldom	Never	Occasional	Often	1. Providing pain control.	4. How to discuss with colleagues the possibility that the current treatments might increase the physiological suffering of dying Neonates.	5. How to inform families that current treatments might increase physiological suffering in dying Neonates.	2. Nursing care for other symptoms.	3. How to inform families of neonate's progress.	7. Counseling families about death and dying	9. Dealing with angry families	8. Providing bereavement (the state of or condition of being deprived of a loved one due to their death) and support care for families	12. Personal conflicts with family's requests for continuation of futile life-sustaining measures.	11. dealing with one’s own feeling	10. Dealing with the feelings of staff members and building supportive relationships.	6. How to discuss the CPR procedure with families and assist them in ethical decision-making.
53	Female	Moderate effect	13	Staff Nurse I	Bachelor's degree	No				Training regarding neonatal palliative care issues	Agreement	Agreement	Seldom	Seldom	Seldom	Never	Occasional	Seldom	Seldom	Always	3. How to inform families of neonate's progress.	4. How to discuss with colleagues the possibility that the current treatments might increase the physiological suffering of dying Neonates.	1. Providing pain control.	8. Providing bereavement (the state of or condition of being deprived of a loved one due to their death) and support care for families	2. Nursing care for other symptoms.	5. How to inform families that current treatments might increase physiological suffering in dying Neonates.	9. Dealing with angry families	12. Personal conflicts with family's requests for continuation of futile life-sustaining measures.	10. Dealing with the feelings of staff members and building supportive relationships.	11. dealing with one’s own feeling	7. Counseling families about death and dying	6. How to discuss the CPR procedure with families and assist them in ethical decision-making.
35	Female	Mild effect	11	Staff Nurse I	Bachelor's degree	Yes	Formal palliative care training was provided through the hospital's continuing education.			Training regarding neonatal palliative care issues	Strong agreement	Strong agreement	Occasional	Never	Seldom	Seldom	Seldom	Occasional	Never	Always	1. Providing pain control.	2. Nursing care for other symptoms.	3. How to inform families of neonate's progress.	8. Providing bereavement (the state of or condition of being deprived of a loved one due to their death) and support care for families	12. Personal conflicts with family's requests for continuation of futile life-sustaining measures.	6. How to discuss the CPR procedure with families and assist them in ethical decision-making.	7. Counseling families about death and dying	9. Dealing with angry families	11. dealing with one’s own feeling	10. Dealing with the feelings of staff members and building supportive relationships.	4. How to discuss with colleagues the possibility that the current treatments might increase the physiological suffering of dying Neonates.	5. How to inform families that current treatments might increase physiological suffering in dying Neonates.
29	Female	No effect	5	Staff Nurse II	Bachelor's degree	No				Training regarding pediatric palliative care issues	Strong agreement	Strong agreement	Seldom	Occasional	Occasional	Occasional	Seldom	Always	Never	Always	12. Personal conflicts with family's requests for continuation of futile life-sustaining measures.	9. Dealing with angry families	5. How to inform families that current treatments might increase physiological suffering in dying Neonates.	8. Providing bereavement (the state of or condition of being deprived of a loved one due to their death) and support care for families	7. Counseling families about death and dying	1. Providing pain control.	10. Dealing with the feelings of staff members and building supportive relationships.	11. dealing with one’s own feeling	6. How to discuss the CPR procedure with families and assist them in ethical decision-making.	3. How to inform families of neonate's progress.	2. Nursing care for other symptoms.	4. How to discuss with colleagues the possibility that the current treatments might increase the physiological suffering of dying Neonates.
35	Female	Strong effect	7	Staff Nurse I	Master's degree	Yes	Formal palliative care training was provided through the hospital's continuing education.			Training regarding neonatal palliative care issues	Strong agreement	Agreement	Seldom	Never	Never	Occasional	Always	Always	Seldom	Often	3. How to inform families of neonate's progress.	2. Nursing care for other symptoms.	6. How to discuss the CPR procedure with families and assist them in ethical decision-making.	8. Providing bereavement (the state of or condition of being deprived of a loved one due to their death) and support care for families	10. Dealing with the feelings of staff members and building supportive relationships.	12. Personal conflicts with family's requests for continuation of futile life-sustaining measures.	1. Providing pain control.	11. dealing with one’s own feeling	7. Counseling families about death and dying	5. How to inform families that current treatments might increase physiological suffering in dying Neonates.	3. How to inform families of neonate's progress.	4. How to discuss with colleagues the possibility that the current treatments might increase the physiological suffering of dying Neonates.

## Sheet: List
		Gender	Female	1
			Male	2
		Religious Belief	Strong effect	1
			Moderate effect	2
			Mild effect	3
			No effect	4
			No religious beliefs	5
		Professional title	Nurse Manager	1
			Head Nurse	2
			Charge Nurse	3
			Staff Nurse I	4
			Staff Nurse II	5
			Staff Nurse III	6
		Level of education	Associate bachelor's degree	1
			Bachelor's degree	2
			Master's degree	3
			Doctoral degree	4
		Training in Palliative Care	Yes	1
			No	2
		Rsources of education	Formal palliative care training was provided through the school	1
			Formal palliative care training was provided through the hospital's continuing education.	2
			I received training from a professional association, such as Saudi council for Health specialties.	3
		Professional Training	Training regarding adult palliative care issues	1
			Training regarding pediatric palliative care issues	2
			Training regarding neonatal palliative care issues	3
		Adequacy of Training	Strong disagreement	1
			Disagreement	2
			Strong agreement	3
			Agreement	4
			Unsure	5
		Palliative care is necessary in neonatal nursing education	Strong disagreement	1
			Disagreement	2
			Strong agreement	3
			Agreement	4
			Unsure	5
		All Section in Part B	Never	1
			Seldom	2
			Occasional	3
			Often	4
			Always	5
		All Section in Part C	1. Providing pain control.	1
			2. Nursing care for other symptoms.	2
			3. How to inform families of neonate's progress.	3
			4. How to discuss with colleagues the possibility that the current treatments might increase the physiological suffering of dying Neonates.	4
			5. How to inform families that current treatments might increase physiological suffering in dying Neonates.	5
			6. How to discuss the CPR procedure with families and assist them in ethical decision-making.	6
			7. Counseling families about death and dying	7
			8. Providing bereavement (the state of or condition of being deprived of a loved one due to their death) and support care for families	8
			9. Dealing with angry families	9
			10. Dealing with the feelings of staff members and building supportive relationships.	10
			11. dealing with one’s own feeling	11
			12. Personal conflicts with family's requests for continuation of futile life-sustaining measures.	12
