# Supplementary material for: Neonatal palliative care: Assessing the nurses educational needs for terminally ill patients
Source: PLoS One. 2023 Jan 6;18(1):e0280081. doi: 10.1371/journal.pone.0280081 (PMC9821778; doi:10.1371/journal.pone.0280081)
Supplement: S1 File — (ZIP) [file pone.0280081.s002.zip]

Archive with 18 entries (18 files):
- PACE Corrected/locked tracked changes.tif
- PACE Corrected/locked tracked changes.tif
- PACE Corrected/locked tracked changes.tif
- PACE Corrected/locked tracked changes.tif
- PACE Corrected/locked tracked changes.tif
- PACE Corrected/locked tracked changes.tif
- PACE Corrected/locked tracked changes.tif
- PACE Corrected/locked tracked changes.tif
- PACE Corrected/locked tracked changes.tif
- PACE Corrected/locked tracked changes.tif
- PACE Corrected/locked tracked changes.tif
- PACE Corrected/locked tracked changes.tif
- PACE Corrected/locked tracked changes.tif
- PACE Corrected/locked tracked changes.tif
- PACE Corrected/locked tracked changes.tif
- PACE Corrected/locked tracked changes.tif
- PACE Corrected/locked tracked changes.tif
- PACE Corrected/locked tracked changes.tif
